# Supplementary material for: Players’ selection for basketball teams, through Performance Index Rating, using multiobjective evolutionary algorithms
Source: PLoS One. 2019 Sep 4;14(9):e0221258. doi: 10.1371/journal.pone.0221258 (PMC6726145; doi:10.1371/journal.pone.0221258)
Supplement: S1 Appendix — (XLSX) [file pone.0221258.s001.xlsx]

## Sheet: Original
Contract	Player	Temporada	Equipo	Fecha de nacimiento	Fecha de hoy	Age	Nacionality	Nationality Code	Height	Position	Alternative Position	Years of Experience	Years in ACB League	League of Origin	Cost	Games played	Minutes Played	Initial Quintet	Points	Maximum Points	T3A	T3L	%T3	T2A	T2L	%T2	T1A	T1L	%T1	Offensive rebounds	Defensive rebounds	Total Rebounds	Assits	Recovers	Turnovers	Blocked Shots	Blocked Shots Received	Dunks	Fouls performed	Fouls received	plus/minus	Valuation
	Berni Rodríguez	2014/2015	Baloncesto Sevilla	1980-06-07	2019-08-08	39	ESP	JFL	1.97	2	0	16	15	EBA	300000	34	27	27	6.2	15	1.1	3.6	0.31	0.9	2.4	0.4	0.9	1.2	0.8	0.4	1.8	2.1	2.7	1.3	1.3	0.1	0.2	0	1.9	1.4	-2.8	6.3
	Kristaps Porzingis	2014/2015	Baloncesto Sevilla	1995-08-02	2019-08-08	24	LVA	JFL	2.16	4	5	4	3	EBA	200000	34	22	17	10.7	19	0.7	2.4	0.31	3.3	6.2	0.53	1.9	2.5	0.77	1.6	3.2	4.8	0.4	0.9	1.3	1	0.2	1.1	2.9	2.4	-1.2	10.8
	Willy Hernangómez	2014/2015	Baloncesto Sevilla	1994-05-27	2019-08-08	25	ESP	JFL	2.1	5	4	4	3	EBA	200000	34	21	19	10.6	29	0	0.2	0.17	4.2	7.7	0.55	2.1	3.1	0.69	2.4	3.8	6.2	0.5	0.9	2.1	0.4	0.4	0.7	2.1	3.1	-2.4	12.6
	Derrick Byars	2014/2015	Baloncesto Sevilla	1984-04-25	2019-08-08	35	CIV	COT	2.01	3	2	8	1	Liga belga	300000	34	21	9	7.9	19	1.2	3.1	0.38	1.6	3.2	0.5	1.1	1.2	0.9	0.8	2.2	3	0.9	0.6	0.9	0	0.2	0	2.2	1.5	-2.8	7.1
	Nikola Radicevic	2014/2015	Baloncesto Sevilla	1994-04-25	2019-08-08	25	SBR	EUR	1.97	1	0	3	3	EBA	350000	33	21	11	7	18	0.6	2.2	0.26	2.1	4.6	0.45	1.2	1.8	0.66	0.2	2.2	2.4	2.9	0.7	1.6	0	0.3	0	1.8	2.6	-2.6	7.1
	Pierre Oriola	2014/2015	Baloncesto Sevilla	1992-09-25	2019-08-08	26	ESP	JFL	2.06	4	0	5	3	Leb Oro	150000	33	19	17	7.2	21	0.2	0.8	0.32	2.4	4.3	0.55	1.7	2.2	0.77	1.6	1.9	3.5	0.8	0.2	1.7	0.4	0.2	0.1	2.9	1.8	-3.8	6.3
	Alex Urtasun	2014/2015	Baloncesto Sevilla	1984-04-30	2019-08-08	35	ESP	JFL	1.93	2	3	13	10	Leb Oro	200000	32	18	17	6.7	21	1	2.6	0.38	1.1	2.9	0.37	1.6	1.8	0.88	0.2	1.8	2	1.2	0.6	0.9	0.1	0.1	0	1.5	2.2	-2.8	6.7
	Ben Woodside	2014/2015	Baloncesto Sevilla	1985-07-01	2019-08-08	34	USA	EXT	1.8	1	0	7	1	Lega Italiana	400000	26	22	22	7.7	18	0.6	2.5	0.25	1.8	3.8	0.46	2.3	2.8	0.82	0.5	1.6	2.1	3.7	0.9	1.8	0	0.3	0	2.4	3.1	-1.8	8.6
	Ondrej Balvin	2014/2015	Baloncesto Sevilla	1992-09-20	2019-08-08	26	CZE	EUR	2.17	5	0	5	4	EBA	200000	34	15	15	4.5	12	0	0		1.9	3.1	0.61	0.6	0.9	0.69	1.4	2.6	4	0.3	0.4	1.1	0.5	0.1	0.8	2	1.6	-3.3	6.5
	Kirk Penney	2014/2015	Baloncesto Sevilla	1980-10-23	2019-08-08	38	NZL	EXT	1.95	2	3	12	3	TBL/Turquía	300000	16	24	12	11.3	22	2.3	5.4	0.43	1.6	3.9	0.42	1.1	1.4	0.78	0.6	2.6	3.3	1.8	0.5	1.4	0.1	0.4	0	2.3	1.5	0.4	8.8
B	Xavier Thames	2014/2015	Baloncesto Sevilla	1991-01-09	2019-08-08	28	USA	EXT	1.91	1	2	1	1	NCAA	100000	15	15	0	3.2	8	0.3	1.4	0.19	1	2.7	0.38	0.4	0.4	1	0.3	0.8	1.1	0.7	0.4	0.9	0.1	0	0	1.1	0.7	-8	1.4
B	Jacob Pullen	2014/2015	Baloncesto Sevilla	1989-09-10	2019-08-08	29	GEO	EUR	1.82	1	0	4	2	ACB	250000	5	22	3	10.2	14	1.6	4.4	0.36	1.6	3.6	0.44	2.2	3	0.73	0.2	0.6	0.8	1.8	0.2	2	0	0.2	0	1.2	2	-15.6	6
B	Dane Watts	2014/2015	Baloncesto Sevilla	1986-04-20	2019-08-08	33	CIV	COT	2.03	4	3	7	1	Bundesliga	200000	7	11	1	2.4	5	0.3	1.6	0.18	0.6	1.9	0.31	0.4	0.6	0.75	0.7	2.9	3.6	0.1	0.1	0.4	0	0	0	1.4	1	-5.6	2.7
V	Diego Gallardo	2014/2015	Baloncesto Sevilla	1996-02-06	2019-08-08	23	ESP	JFL	1.91	2	0	3	1	EBA	10000	9	3	0	0.2	2	0	0.4	0	0.1	0.1	1	0	0		0	0.3	0.3	0.2	0	0.2	0	0	0	0.2	0	-1.6	-0.1
	Maksim Salash	2014/2015	Baloncesto Sevilla	1996-05-06	2019-08-08	23	BLR	EUR	2.06	4	0	3	1	Leb Oro	80000	1	0	0	0	0	0	0		0	0		0	0		0	0	0	0	0	0	0	0	0	0	0	1	0		90.8
	Jason Robinson	2014/2015	CAI Zaragoza	1980-08-12	2019-08-08	38	USA	EXT	1.97	3	0	11	5	ACB	350000	33	26	26	9.8	19	1.2	3.2	0.38	2.1	4.9	0.43	2	2.1	0.93	0.5	2.8	3.3	1.2	0.7	1.2	0.2	0.2	0	2.1	1.8	0.1	8.8
	Marcus Landry	2014/2015	CAI Zaragoza	1985-11-01	2019-08-08	33	USA	EXT	2.02	4	0	6	3	ACB	400000	34	24	19	10.4	23	0.9	2.8	0.33	3.2	6.1	0.52	1.2	1.5	0.77	1	2.8	3.8	1.3	0.9	1	0.9	0.4	0.4	2.3	1.7	-1	10.1
	Pedro Llompart	2014/2015	CAI Zaragoza	1982-01-09	2019-08-08	37	ESP	JFL	1.87	1	0	15	9	ACB	350000	33	24	15	4.8	13	0.5	1.7	0.29	0.9	1.8	0.48	1.6	1.8	0.87	0.2	1.9	2.2	4.4	0.7	2	0.1	0.3	0	1.7	2.6	-1.4	8.5
	Stevan Jelovac	2014/2015	CAI Zaragoza	1989-07-08	2019-08-08	30	SBR	EUR	2.08	5	4	7	1	Liga lituana	500000	34	22	15	14.1	28	1.3	3.4	0.37	3.1	6.1	0.52	4	4.6	0.87	1.3	4.4	5.7	0.7	0.4	1.3	0.1	0.5	0	2.1	4.3	-0.8	15.8
	Chris Goulding	2014/2015	CAI Zaragoza	1988-10-24	2019-08-08	30	ENG	EUR	1.92	2	1	8	1	NBL/Australia	350000	33	22	16	8.6	20	1.4	4.2	0.34	1.1	3.2	0.36	2.1	2.4	0.9	0.2	1.7	1.9	1	0.5	1.2	0	0.5	0	2.5	2.6	-0.9	5.5
	Kevin Lisch	2014/2015	CAI Zaragoza	1986-05-16	2019-08-08	33	ITA	EUR	1.88	1	2	6	1	Pro A/Francia		34	20	19	6.4	20	0.9	2.8	0.33	1.2	2.7	0.44	1.2	1.5	0.81	0.3	1.2	1.5	2.6	0.7	1.2	0	0.3	0	2.3	2.5	0.1	6.3
	Henk Norel	2014/2015	CAI Zaragoza	1987-09-17	2019-08-08	31	NLD	EUR	2.12	5	4	10	8	ACB	300000	34	18	26	7.4	16	0	0		3.2	5.4	0.6	1	1.5	0.65	1.9	2.8	4.6	0.6	0.6	0.9	0.3	0	0.5	1.7	2	-0.8	10.2
	Joan Sastre	2014/2015	CAI Zaragoza	1991-12-10	2019-08-08	27	ESP	JFL	2.02	3	2	8	6	ACB	250000	33	18	18	4.4	15	0.7	1.5	0.44	0.9	1.7	0.52	0.6	0.8	0.71	0.8	2.2	3	1.1	0.6	0.9	0.4	0.2	0.2	1.5	1.2	0	6.1
	Rasko Katic	2014/2015	CAI Zaragoza	1980-12-08	2019-08-08	38	SBR	EUR	2.08	5	4	12	1	Liga serbia	150000	33	16	8	7.6	16	0	0		3.1	5.8	0.53	1.5	2.5	0.6	1.1	1.7	2.7	0.7	0.2	1.3	0.1	0.2	0.1	2.4	2.7	-0.3	6.4
	Pere Tomàs	2014/2015	CAI Zaragoza	1989-09-05	2019-08-08	29	ESP	JFL	2	3	0	8	8	ACB	200000	34	14	8	3	17	0.2	1.2	0.19	0.8	1.5	0.5	0.8	1.2	0.64	0.6	2.6	3.2	0.5	0.3	0.8	0	0	0.1	0.9	1	-2.9	4
B	Albert Fontet	2014/2015	CAI Zaragoza	1986-03-16	2019-08-08	33	ESP	JFL	2.14	5	0	12	4	Leb Oro	100000	5	4	0	0.8	2	0	0		0.2	0.4	0.5	0.4	0.4	1	0.2	0.6	0.8	0	0	0.2	0	0	0.2	0.4	0.2	-2.8	1
	Juan José García	2014/2015	CAI Zaragoza	1989-04-22	2019-08-08	30	ESP	JFL	2.01	4	0	8	1	Leb Oro	100000	6	3	0	0.8	4	0	0		0.3	0.5	0.67	0.2	0.5	0.33	0	0.3	0.3	0.2	0	0.3	0	0	0	0.2	0.3	-1.8	0.7
V	Sergi García	2014/2015	CAI Zaragoza	1997-02-17	2019-08-08	22	ESP	JFL	1.89	1	0	2	1	EBA	30000	3	3	0	2	6	0.7	1.3	0.5	0	0		0	0		0	0	0	0	0	0.3	0	0	0	0.7	0.3	-4	0.7
V	Marc Martí	2014/2015	CAI Zaragoza	1997-06-19	2019-08-08	22	ESP	JFL	2.03	4	0	1	1	Junior	30000	1	1	0	0	0	0	0		0	0		0	0		1	0	1	0	0	0	0	0	0	0	0	1	1		85.1
	Quino Colom	2014/2015	Bilbao Basket	1988-11-01	2019-08-08	30	ESP	JFL	1.88	1	0	12	7	ACB	300000	34	28	31	10.1	21	0.8	2.9	0.28	2.5	5.8	0.43	2.6	3.4	0.76	0.6	3.2	3.9	5.7	1.3	2.8	0.1	0.4	0	1.9	4.6	2.3	14.2
	Álex Mumbrú	2014/2015	Bilbao Basket	1979-06-12	2019-08-08	40	ESP	JFL	2.02	3	0	18	18	ACB	350000	31	30	30	13.8	24	2.3	6.1	0.38	2.3	5	0.46	2.3	2.7	0.84	0.7	3.1	3.8	1.8	1.2	2.3	0.2	0.5	0	3.3	3.1	4	10.9
	Marko Todorovic	2014/2015	Bilbao Basket	1992-04-19	2019-08-08	27	MNE	JFL	2.08	4	0	5	3	ACB	150000	34	27	30	11.5	22	0.1	0.3	0.27	4.4	6.7	0.66	2.3	3.1	0.74	2.8	4.5	7.3	1.2	1.2	1.4	0.9	0.4	0.3	2.4	3.3	3.8	17.8
	Axel Hervelle	2014/2015	Bilbao Basket	1983-05-12	2019-08-08	36	BEL	EUR	2.05	4	0	15	11	ACB	300000	27	25	21	7.7	17	1	2.4	0.39	2	3.9	0.51	0.9	1.1	0.8	1.6	3.6	5.1	1.3	1	0.9	0.1	0.3	0	2.8	1.9	2.7	9.6
	Dairis Bertans	2014/2015	Bilbao Basket	1989-09-09	2019-08-08	29	LVA	EUR	1.93	2	0	8	2	LBL/Letonia	200000	25	26	22	12.6	24	2.4	6	0.41	1.8	3.2	0.56	1.6	2	0.8	0.4	0.9	1.2	1.4	0.6	0.7	0	0.4	0	2.7	2	4.3	8.7
	Raül López	2014/2015	Bilbao Basket	1980-04-15	2019-08-08	39	ESP	JFL	1.82	1	0	18	13	Superliga Rusia	250000	33	19	4	8	18	1	3.2	0.32	1.7	3.3	0.52	1.5	1.7	0.88	0.2	1	1.2	2.7	0.8	1.5	0	0	0	2.5	1.8	-1.5	6.6
	Latavious Williams	2014/2015	Bilbao Basket	1989-03-29	2019-08-08	30	USA	EXT	2.02	4	5	6	3	ACB	200000	33	19	4	7.2	17	0	0		2.9	4.5	0.65	1.3	2.1	0.63	2.7	3.1	5.8	0.4	0.7	0.7	0.4	0.2	1.1	2.1	1.6	-0.9	10.6
	Danilo Andjusic	2014/2015	Bilbao Basket	1991-04-22	2019-08-08	28	SBR	EUR	1.95	2	3	6	2	ACB	150000	32	16	3	5.5	19	0.8	3.2	0.24	1.1	2.4	0.47	1	1.2	0.84	0.1	0.7	0.8	0.6	0.3	1	0.1	0.2	0	1.9	1.8	-1.1	2.2
	Dejan Todorovic	2014/2015	Bilbao Basket	1994-05-29	2019-08-08	25	SBR	JFL	1.96	3	2	4	1	Leb Oro	150000	28	14	10	3.9	13	0.3	1.1	0.23	1.3	2.2	0.56	0.6	0.8	0.82	0.4	0.8	1.1	0.6	0.5	0.9	0	0.1	0.2	1.6	1.1	-2	2.6
	Ethan Wragge	2014/2015	Bilbao Basket	1990-10-01	2019-08-08	28	USA	EXT	2.01	4	0	1	1	NCAA	100000	28	10	12	3.5	8	1	2.6	0.38	0.1	0.3	0.44	0.2	0.3	0.67	0.2	0.6	0.8	0	0.2	0.4	0	0.1	0	1.7	0.3	-4.4	0.8
	Tobias Borg	2014/2015	Bilbao Basket	1993-11-02	2019-08-08	25	SWE	EUR	1.84	2	0	6	1	Liga sueca	150000	29	9	2	2.4	14	0.2	0.8	0.29	0.8	1.6	0.48	0.1	0.1	1	0.1	0.2	0.3	0.4	0.1	0.3	0	0.1	0	0.9	0.6	-2.3	1.1
B	Germán Gabriel	2014/2015	Bilbao Basket	1980-11-16	2019-08-08	38	ESP	JFL	2.07	4	5	17	17	LPB/Venezuela	100000	8	7	0	1.8	5	0.3	0.9	0.29	0.4	1.1	0.33	0.3	0.8	0.33	0.1	0.8	0.9	0.6	0.4	0.6	0	0	0	0.5	1.4	0.6	2
V	Borja Mendía	2014/2015	Bilbao Basket	1994-11-10	2019-08-08	24	ESP	JFL	1.99	3	0	1	1	Leb Plata	50000	9	3	1	0.3	2	0	0.2	0	0.1	0.2	0.5	0.1	0.2	0.5	0.1	0	0.1	0.1	0.2	0.1	0	0	0	1	0.1	0	-0.7		86.4
	Justin Doellman	2014/2015	F.C Barcelona	1985-02-03	2019-08-08	34	USA	EXT	2.04	4	0	8	5	ACB	1800000	32	23	27	11.8	25	1.1	2.5	0.44	3.5	6.2	0.56	1.4	1.7	0.87	1	3.3	4.3	1.5	1	1.3	0.3	0.3	0.5	2	1.8	8.3	12.8
	Marcelinho Huertas	2014/2015	F.C Barcelona	1983-05-25	2019-08-08	36	ITA	EUR	1.91	1	0	14	10	ACB	1400000	34	22	17	7.7	19	0.9	2.6	0.33	2.1	3.6	0.59	0.8	0.9	0.87	0.6	1.6	2.2	4.6	0.7	2	0	0.1	0	1.5	1.9	3.4	10.1
	Ante Tomic	2014/2015	F.C Barcelona	1987-02-17	2019-08-08	32	CRO	EUR	2.17	5	0	11	6	ACB	2000000	34	21	28	10.1	29	0	0		4	7.2	0.56	2	3.1	0.66	2	4.2	6.2	1.8	0.7	1.3	0.3	0.4	0.4	2	3.3	7	14.3
	DeShaun Thomas	2014/2015	F.C Barcelona	1991-08-29	2019-08-08	27	USA	EXT	2.01	3	0	2	1	Pro A/Francia	600000	33	21	29	8.8	22	0.8	2.5	0.33	2.7	4.3	0.62	0.9	1.3	0.72	1.3	1.8	3.1	0.8	0.7	0.9	0.1	0.4	0.4	2.1	1.5	5.3	7.9
	Tomas Satoransky	2014/2015	F.C Barcelona	1991-10-30	2019-08-08	27	CZE	EUR	2.01	1	0	8	6	ACB	850000	31	20	17	7.8	19	0.8	1.6	0.48	2.2	3.5	0.63	1.2	1.5	0.82	0.4	2.5	2.9	3	0.8	1.1	0.2	0.1	0.5	1.8	2.3	6.8	11.6
	Álex Abrines	2014/2015	F.C Barcelona	1993-08-01	2019-08-08	26	ESP	JFL	1.98	3	2	5	4	ACB	850000	27	19	12	9.3	24	2	4.2	0.48	1.1	2.4	0.46	1.1	1.1	0.94	0.6	1.3	1.9	1.1	0.8	0.6	0.3	0.1	0.2	1.8	1.5	7.5	8.9
	Tibor Pleiss	2014/2015	F.C Barcelona	1989-11-02	2019-08-08	29	DEU	EUR	2.18	5	0	9	3	ACB	1100000	33	14	6	6.3	15	0	0.1	0.5	2.5	3.8	0.65	1.3	1.5	0.88	1.2	3	4.2	0.4	0.3	1	0.6	0.3	0.7	2.1	1.8	3	8.7
V	Mario Hezonja	2014/2015	F.C Barcelona	1995-02-25	2019-08-08	24	CRO	JFL	2.02	3	2	3	3	Liga Croata	400000	32	15	7	4.6	24	0.9	2.4	0.38	0.8	1.5	0.57	0.2	0.2	0.83	0.4	1.6	1.9	1.3	0.6	1.3	0.1	0.1	0.3	1.8	0.6	0.8	3.9
	Brad Oleson	2014/2015	F.C Barcelona	1983-04-11	2019-08-08	36	ESP	JFL	1.89	2	0	11	7	ACB	1100000	24	19	7	6.5	14	1.4	3.2	0.44	0.8	1.7	0.44	0.8	0.9	0.9	0.2	1.2	1.4	2.3	0.5	0.8	0.1	0	0	1.2	1.1	8.3	6.9
	Bostjan Nachbar	2014/2015	F.C Barcelona	1980-07-03	2019-08-08	39	SVN	EUR	2.05	4	0	19	2	Bundesliga	800000	32	13	4	4.8	24	0.7	2.1	0.34	1	2.2	0.46	0.6	0.8	0.79	0.5	1.3	1.7	0.6	0.3	0.6	0.2	0.3	0.2	1.8	1	1.1	3.3
	Maciej Lampe	2014/2015	F.C Barcelona	1985-02-05	2019-08-08	34	POL	JFL	2.11	4	5	15	5	ACB	1500000	30	12	3	5.4	20	0.3	0.8	0.33	1.9	3.3	0.56	0.9	1.2	0.73	0.8	2.1	3	0.6	0.4	0.7	0.3	0.2	0.1	1.6	1.3	2	6.1
	Juan Carlos Navarro	2014/2015	F.C Barcelona	1980-06-13	2019-08-08	39	ESP	JFL	1.92	2	0	18	17	NBA	2500000	17	16	10	6	13	1.2	3.5	0.35	0.8	2.4	0.34	0.6	0.8	0.79	0.1	1.3	1.4	2.1	0.4	0.8	0	0.1	0	0.8	1.4	3.9	5.5
	Edwin Jackson	2014/2015	F.C Barcelona	1989-09-18	2019-08-08	29	FRA	EUR	1.9	2	0	8	1	Pro A/Francia	500000	18	15	3	5.8	19	0.7	1.6	0.46	1.1	2.8	0.39	1.4	1.5	0.96	0.2	0.7	0.9	1	0.1	0.6	0	0.3	0.1	1.7	1.9	4	4.6
V	Ludde Hakanson	2014/2015	F.C Barcelona	1996-03-22	2019-08-08	23	SWE	JFL	1.9	1	0	3	1	Leb Plata	300000	8	5	0	0.6	3	0.1	0.8	0.17	0.1	0.5	0.25	0	0		0	0.1	0.1	0.4	0.3	0.3	0	0.1	0	0.9	0.1	0.6	-0.8
V	Marcus Eriksson	2014/2015	F.C Barcelona	1993-12-05	2019-08-08	25	SWE	JFL	2.01	3	2	4	3	ACB	400000	1	5	0	0	0	0	0		0	0		0	0		0	0	0	0	0	0	0	0	0	1	0	-6	-1
V	Stefan Peno	2014/2015	F.C Barcelona	1997-08-03	2019-08-08	22	SRB	JFL	1.98	1	2	1	1	Leb Plata	30000	1	1	0	0	0	0	0		0	0		0	0		0	0	0	0	0	1	0	0	0	1	0	-2	-2
V	Eric Vila	2014/2015	F.C Barcelona	1998-05-15	2019-08-08	21	ESP	JFL	2.03	3	0	1	1	Leb Plata	30000	1	1	0	0	0	0	0		0	0		0	0		0	0	0	0	0	0	0	0	0	0	0	-2	0		100.8
	Sergi Vidal	2014/2015	Joventud	1981-04-09	2019-08-08	38	ESP	JFL	1.98	2	3	16	16	ACB	250000	34	29	10	8	18	1	3.3	0.29	1.6	3.1	0.5	1.9	2.5	0.78	0.6	2.9	3.5	4	1.3	1.8	0	0.3	0	1.6	3.1	3.4	11.8
	Goran Suton	2014/2015	Joventud	1985-08-11	2019-08-08	33	CRO	EUR	2.08	4	0	6	1	Liga Croata	150000	33	23	30	10.7	22	1	3.6	0.28	3	6.2	0.49	1.5	2.2	0.72	2	4.3	6.3	1	0.9	1.2	0.7	0.5	0.2	3.2	2.5	0.1	10.9
	Demond Mallet	2014/2015	Joventud	1978-02-22	2019-08-08	41	USA	EXT	1.82	1	0	14	3	Liga belga	200000	34	22	31	10.7	22	2.1	5.5	0.38	1.6	3.1	0.51	1.3	1.5	0.87	0.3	0.9	1.2	2.4	0.4	1.4	0	0.2	0	2	1.9	0.6	7.9
	Albert Miralles	2014/2015	Joventud	1982-05-14	2019-08-08	37	ESP	JFL	2.06	4	5	16	10	Bundesliga	150000	34	19	17	8.2	16	0	0.1	0	3.5	6.8	0.51	1.3	2.4	0.54	2.1	2.2	4.3	0.6	0.6	1.4	0.4	0.3	0.7	2.8	2.3	-1.4	7.5
	Tariq Kirksay	2014/2015	Joventud	1979-09-07	2019-08-08	39	FRA	EUR	1.99	3	2	15	6	ACB	175000	26	25	24	7.3	16	1.3	4.5	0.3	1.3	2.8	0.47	0.6	1.2	0.53	0.7	4	4.7	1.7	0.9	1.4	0.6	0.2	0	1.9	1.7	-0.7	8.1
	Clevin Hannah	2014/2015	Joventud	1987-11-15	2019-08-08	31	USA	EXT	1.79	1	0	5	1	Pro A/Francia	300000	33	19	3	10.5	23	1.5	3.9	0.39	2	4.1	0.49	2	2.3	0.86	0.3	1.1	1.4	2.5	0.8	1.8	0	0.2	0	2.4	3.3	1.6	9.2
	Albert Ventura	2014/2015	Joventud	1992-04-07	2019-08-08	27	ESP	JFL	1.92	3	2	5	3	Leb Plata	100000	34	18	25	4.4	17	0.7	1.9	0.37	0.8	1.7	0.47	0.7	1.1	0.64	0.6	1.6	2.3	1.4	0.8	0.9	0.1	0.2	0	1.8	1.3	-1.9	4.8
	Sitapha Savané	2014/2015	Joventud	1978-08-20	2019-08-08	40	ESP	JFL	2.01	5	4	15	12	ACB	150000	31	19	16	9	20	0	0		3.4	5.6	0.61	2.1	2.7	0.75	1.3	1.8	3.1	0.9	0.7	1.3	1.6	0.6	0.4	2.1	2.3	1.7	10.7
	Álex Suárez	2014/2015	Joventud	1993-09-27	2019-08-08	25	ESP	JFL	2.06	4	0	4	2	Leb Plata	100000	34	12	3	4.8	14	0.9	2.4	0.37	0.8	1.2	0.65	0.5	0.7	0.78	0.4	1.5	1.9	0.1	0.2	0.4	0.1	0.1	0.2	1.5	0.7	0.2	3.8
	Nacho Llovet	2014/2015	Joventud	1991-05-09	2019-08-08	28	ESP	JFL	2.01	4	0	6	4	Leb Plata	100000	28	11	2	4.3	15	0.2	0.9	0.25	1.3	2.4	0.53	1.1	1.6	0.68	0.7	1.8	2.5	1	0.3	0.8	0	0.1	0.1	1.4	2	0.8	5.6
	Alex Barrera	2014/2015	Joventud	1992-04-01	2019-08-08	27	ESP	JFL	1.96	2	3	5	4	Leb Plata	100000	27	10	5	2.7	11	0.5	1.5	0.32	0.5	0.9	0.52	0.3	0.3	0.89	0.3	0.5	0.8	0.5	0.4	0.4	0	0.2	0	1.1	0.5	0.4	1.7
V	Alberto Abalde	2014/2015	Joventud	1995-12-15	2019-08-08	23	ESP	JFL	2	3	2	2	1	Leb Oro	20000	21	11	4	3.1	11	0.7	1.8	0.41	0.5	1.1	0.43	0	0		0.4	0.9	1.3	0.5	0.3	0.6	0	0	0	1.2	0.5	-0.5	2.2
V	Zoran Nikolic	2014/2015	Joventud	1996-04-01	2019-08-08	23	MNE	JFL	2.06	4	5	1	1	Leb Oro	50000	1	5	0	2	2	0	0		1	1	1	0	1	0	0	1	1	0	0	0	0	0	0	1	1	-2	2		86.2
	Jared Jordan	2014/2015	Gipuzkoa Basket	1984-10-14	2019-08-08	34	USA	EXT	1.85	1	0	8	1	Bundesliga	100000	34	31	34	6.9	19	1.1	3	0.37	1.5	3.3	0.46	0.6	0.9	0.66	0.4	2.4	2.7	7	1.1	2.1	0.2	0.1	0	1.8	2.1	-3	12
	David Doblas	2014/2015	Gipuzkoa Basket	1981-08-06	2019-08-08	38	ESP	JFL	2.06	5	4	16	10	ACB	150000	34	29	33	11.3	19	0.1	0.7	0.22	4.2	8.1	0.52	2.5	3.4	0.72	1.4	2.7	4.1	1.7	0.7	2.7	0.5	0.5	0.1	3.4	4.2	-2.1	10.5
	Daniel Díez	2014/2015	Gipuzkoa Basket	1993-04-07	2019-08-08	26	ESP	JFL	2.01	3	0	4	4	ACB	80000	30	30	25	12.1	32	1.9	4.7	0.41	2.4	4.4	0.55	1.5	2	0.72	1.1	5.7	6.8	0.5	1	1.2	0	0.4	0	1.1	1.9	-3.4	14.6
	Will Hanley	2014/2015	Gipuzkoa Basket	1990-03-12	2019-08-08	29	IRL	EUR	2.01	4	0	3	3	ACB	125000	34	24	33	8.9	20	0.3	1.3	0.22	3.3	5.8	0.57	1.5	2.3	0.68	1.8	4	5.7	0.8	0.6	0.8	0.1	0.4	0.3	1.8	2	-2.4	10.8
B	Taquan Dean	2014/2015	Gipuzkoa Basket	1983-08-06	2019-08-08	36	USA	EXT	1.93	2	1	9	4	Lega Italiana	100000	26	28	24	12.7	22	2.3	6.7	0.34	2	4.9	0.41	1.7	2.1	0.82	0.3	2.4	2.7	1.6	0.5	1.8	0	0.4	0	3	3.5	-0.6	8.1
	Jordi Grimau	2014/2015	Gipuzkoa Basket	1983-06-17	2019-08-08	36	ESP	JFL	1.96	2	3	14	11	ACB	80000	27	23	16	8.7	21	1	3.3	0.3	2.3	4.6	0.5	1.1	1.4	0.79	0.3	2.1	2.4	0.9	0.6	1.3	0	0.2	0	1.8	2.4	-5.9	7
	Ioann Iarochevitch	2014/2015	Gipuzkoa Basket	1989-05-31	2019-08-08	30	BEL	EUR	2.07	4	0	8	1	Liga belga	80000	30	17	0	7.5	20	1.3	3.2	0.42	1.2	3	0.4	1.1	1.4	0.77	0.9	2.1	3.1	0.7	0.2	1.2	0.3	0.5	0	2.6	1.5	-3.7	4.9
	Josep Franch	2014/2015	Gipuzkoa Basket	1991-01-28	2019-08-08	28	ESP	JFL	1.92	1	0	5	5	ACB	120000	33	14	0	4.2	10	0.4	1.4	0.29	1.2	2.9	0.42	0.6	1.1	0.58	0.3	1.2	1.5	2.1	0.4	1.3	0.1	0.2	0	1.6	1.7	-5	3.8
	Julen Olaizola	2014/2015	Gipuzkoa Basket	1993-03-04	2019-08-08	26	ESP	JFL	2.02	4	0	4	3	Leb Plata	60000	34	8	0	1.5	6	0	0		0.5	1.1	0.46	0.4	0.7	0.65	0.6	0.6	1.3	0.2	0.1	0.4	0.2	0.1	0.1	2.3	0.7	-3.4	0.4
	Rafael Huertas	2014/2015	Gipuzkoa Basket	1984-08-02	2019-08-08	35	ESP	JFL	1.9	2	0	13	2	Leb Oro	80000	21	10	2	2.2	12	0.5	1.2	0.42	0.3	1.1	0.26	0.1	0.2	0.5	0.1	0.7	0.8	0.4	0.2	0.3	0	0.1	0	1.1	0.3	-3.6	0.8
	Goran Huskic	2014/2015	Gipuzkoa Basket	1992-03-26	2019-08-08	27	SRB	JFL	2.1	5	0	6	2	2ª Liga serbia	100000	28	6	2	1.4	9	0.1	0.8	0.14	0.4	1	0.41	0.3	0.5	0.53	0.5	1.1	1.6	0.3	0.2	0.4	0.2	0.2	0.1	0.9	0.5	-3.3	1
	Mikel Motos	2014/2015	Gipuzkoa Basket	1993-01-30	2019-08-08	26	ESP	JFL	1.93	2	0	4	2	Leb Plata	60000	11	11	1	1.6	10	0.2	1.3	0.14	0.5	1.2	0.38	0.2	0.4	0.5	0.2	1	1.2	0.5	0.6	0.4	0	0.2	0	1.5	0.9	-4.8	0.9
	Thomas Abecrombie	2014/2015	Gipuzkoa Basket	1987-07-05	2019-08-08	32	NZL	EXT	1.98	3	0	7	1	NBL/Australia	100000	6	11	0	6	23	0.8	1.5	0.56	1.3	2.8	0.47	0.8	1.2	0.71	0.3	0.7	1	0.2	0.2	1.3	0	0.3	0.5	1.2	0.7	-7.2	2.7
V	Xabi Oroz	2014/2015	Gipuzkoa Basket	1996-01-19	2019-08-08	23	ESP	JFL	1.92	2	3	1	1	Leb Plata	10000	6	3	0	0	0	0	0.2	0	0	0.2	0	0	0		0.2	0.2	0.3	0.3	0.2	0.2	0	0	0	0.3	0	-1.7	0		77.5
	Kyle Kuric	2014/2015	Gran Canaria	1989-08-25	2019-08-08	29	SVQ	EUR	1.93	2	0	3	3	ACB	300000	34	28	27	12.1	31	2.1	5.5	0.39	2.4	4.4	0.54	0.9	0.9	0.94	0.6	1.5	2.1	1.1	1	1.5	0.2	0.4	0.1	1.5	1.7	-1.5	9.2
	Eulis Báez	2014/2015	Gran Canaria	1982-03-18	2019-08-08	37	ESP	JFL	2.01	4	0	15	6	ACB	500000	34	25	26	9	19	0.9	2.6	0.35	2.2	4.6	0.48	1.8	2.4	0.75	1.5	3.6	5	1.3	0.9	1.2	0.2	0.2	0.1	2.1	3	4	11.1
	Tomás Bellas	2014/2015	Gran Canaria	1987-06-24	2019-08-08	32	ESP	JFL	1.85	1	0	10	6	Leb Oro	300000	34	24	26	9.5	23	1	2.7	0.37	2.5	5.9	0.42	1.5	2.1	0.73	0.4	1.6	2	4.1	0.9	1.7	0	0.1	0	1.8	3.7	-0.9	11
	Brad Newley	2014/2015	Gran Canaria	1985-02-18	2019-08-08	34	AUS	EXT	1.99	3	0	13	4	ACB	450000	30	25	27	10	20	0.8	3.1	0.26	2.9	5	0.59	1.7	2.3	0.76	1.4	2.1	3.5	0.7	1.1	1.2	0.1	0.4	0.2	1.6	2.5	-0.2	9.8
	Walter S. Tavares	2014/2015	Gran Canaria	1992-03-22	2019-08-08	27	CPV	JFL	2.2	5	0	5	3	Leb Plata	200000	34	22	30	7.8	17	0	0		3.2	5.5	0.59	1.4	2.2	0.62	2.9	5.1	8.1	0.3	0.8	1.3	1.8	0.2	1.3	3	2.3	1.1	13.4
	Albert Oliver	2014/2015	Gran Canaria	1978-06-04	2019-08-08	41	ESP	JFL	1.87	1	0	19	15	ACB	400000	34	18	8	8.8	19	1.5	4.3	0.34	1.4	2.7	0.49	1.6	1.8	0.93	0.5	1.2	1.7	2.9	0.6	1.6	0	0.1	0	1.8	2.4	1	8.7
	Levon Kendall	2014/2015	Gran Canaria	1984-07-04	2019-08-08	35	IRL	EUR	2.09	4	0	8	4	Bundesliga	450000	31	17	3	5.3	17	0	0.2	0	2.1	4.5	0.47	1.1	1.5	0.72	1.1	1.9	3	1.5	0.6	0.9	0.6	0.1	0.2	3.3	1.7	-1.8	5.5
B	Ian O'Leary	2014/2015	Gran Canaria	1986-10-20	2019-08-08	32	USA	EXT	2.01	4	0	6	3	ACB	250000	27	14	6	5.1	16	0.1	0.8	0.19	1.9	3.3	0.56	1	1.3	0.77	1.3	1.8	3.1	0.4	0.3	0.7	0.2	0.2	0.5	1.3	1.3	-0.8	5.9
	Txemi Urtasun	2014/2015	Gran Canaria	1984-04-30	2019-08-08	35	ESP	JFL	1.93	2	0	15	10	ACB	150000	22	15	7	6.2	15	0.7	2	0.33	1.6	3.5	0.45	1	1.4	0.71	0.3	0.8	1.1	1.5	0.5	0.9	0	0.2	0	1.8	1.4	3.4	4.1
	Oriol Paulí	2014/2015	Gran Canaria	1994-05-20	2019-08-08	25	ESP	JFL	2.01	3	2	3	1	Leb Oro	100000	31	9	3	2.6	12	0.2	0.7	0.3	0.7	1.5	0.49	0.5	0.9	0.56	0.2	0.9	1.1	0.5	0.5	0.5	0	0.2	0.1	1	1	-0.5	2.3
B	DaJuan Summers	2014/2015	Gran Canaria	1988-01-24	2019-08-08	31	USA	EXT	2.03	4	0	5	1	Liga Ucraniana	150000	18	13	5	5	17	0.3	1.3	0.21	1.7	3.7	0.45	0.8	0.9	0.88	0.7	1.9	2.7	0	0.4	0.7	0.3	0.2	0.4	1.8	0.9	-6.2	3.3
	Sasu Salin	2014/2015	Gran Canaria	1991-06-11	2019-08-08	28	FIN	EUR	1.9	2	0	5	1	Liga eslovena	250000	13	17	1	7.2	19	1.8	4.8	0.39	0.5	1.5	0.37	0.6	1.1	0.57	0.3	1.9	2.2	0.4	0.7	0.5	0.1	0	0	2.4	1.8	1.5	5.2
	Aleks Maric	2014/2015	Gran Canaria	1984-10-22	2019-08-08	34	AUS	EXT	2.11	5	0	7	2	TBL/Turquía	200000	5	13	1	3	8	0	0		1.4	2.6	0.54	0.2	1	0.2	1.6	2.6	4.2	0.4	0.8	1	0.4	0	0.2	2.8	1.4	1.6	4.4
	Luca Vitali	2014/2015	Gran Canaria	1986-05-09	2019-08-08	33	ITA	EUR	2.01	1	2	13	1	Lega Italiana	150000	1	23	0	10	10	2	5	0.4	1	1	1	2	2	1	3	0	3	5	1	0	0	0	0	3	2	3	15
V	Mouhamed Barro	2014/2015	Gran Canaria	1995-05-10	2019-08-08	24	SEN	JFL	2.05	4	0	2	1	EBA	20000	2	10	0	2	4	0	0		1	2	0.5	0	0		1	0	1	0	0	0.5	0	1	0	3.5	0.5	-3	-2.5
B	Óscar Alvarado	2014/2015	Gran Canaria	1991-06-06	2019-08-08	28	ESP	JFL	1.84	1	0	7	5	Leb Oro	150000	1	5	0	0	0	0	1	0	0	1	0	0	0		0	0	0	0	1	0	0	1	0	0	0	0	-2
V	Joaquín Portugués	2014/2015	Gran Canaria	1995-09-21	2019-08-08	23	ESP	JFL	1.86	1	0	2	1	EBA	20000	2	2	0	0	0	0	0		0	0		0	0		0	0	0	0	0	0	0	0	0	1	0	-1.5	-1		103.4
	Luke Sikma	2014/2015	Tenerife	1989-07-30	2019-08-08	30	USA	EXT	2.03	4	0	4	2	Leb Oro	150000	34	28	34	11.4	26	0.6	1.6	0.39	3.8	6.9	0.55	1.8	3.1	0.58	2.1	4.5	6.6	2.4	1.9	1.9	0.9	0.5	0.9	3.1	3.4	1	15.6
	Javier Beirán	2014/2015	Tenerife	1987-05-22	2019-08-08	32	ESP	JFL	2	3	0	10	9	ACB	125000	34	25	18	8.1	18	0.8	2.5	0.32	2.3	4	0.57	1.2	1.7	0.68	1.5	3.9	5.4	1.6	0.6	1	0	0.2	0	1	2	-0.4	11.7
	Nicolás Richotti	2014/2015	Tenerife	1986-10-17	2019-08-08	32	ITA	EUR	1.83	2	1	11	3	Leb Oro	150000	33	25	28	12.5	26	1.4	4	0.35	2.9	5.4	0.53	2.5	3.2	0.78	0.3	1.8	2.1	2.2	1.2	1.9	0.1	0.4	0.2	2.6	3.5	1.5	10.7
	Blagota Sekulic	2014/2015	Tenerife	1982-03-14	2019-08-08	37	MNE	EUR	2.1	5	4	17	6	TBL/Turquía	250000	30	25	25	12.2	21	0.7	2	0.34	4	7.5	0.54	2.1	2.8	0.75	1.9	3.5	5.4	1.4	0.5	1.6	0.1	0.7	0.4	2.4	2.8	1.9	12.3
	Rodrigo San Miguel	2014/2015	Tenerife	1985-01-21	2019-08-08	34	ESP	JFL	1.86	1	0	14	10	ACB	100000	33	20	21	7.1	13	1.1	3.1	0.37	0.9	2.1	0.44	1.8	2.6	0.71	0.2	1.9	2.1	2.9	0.8	1.4	0.1	0.2	0	1.9	3.2	0.5	8.7
	Ricardo Úriz	2014/2015	Tenerife	1980-07-30	2019-08-08	39	ESP	JFL	1.88	1	0	18	12	ACB	200000	34	19	13	4.5	10	0.7	2.4	0.31	0.7	1.9	0.39	0.8	1.1	0.76	0.4	1.3	1.8	4.1	1.3	1.8	0	0.2	0	0.8	1.8	0.9	7.6
	Fotios Lampropoulos	2014/2015	Tenerife	1983-09-11	2019-08-08	35	GCR	EUR	2.06	4	5	12	3	Leb Oro	100000	33	18	7	7.2	23	0.3	0.8	0.32	2.8	4.5	0.61	0.9	1.3	0.71	1.1	2.3	3.3	0.9	0.5	1.3	0.3	0.2	0.2	2	1.4	0.2	7.5
B	Saúl Blanco	2014/2015	Tenerife	1985-05-16	2019-08-08	34	ESP	JFL	1.96	3	2	15	10	ACB	100000	25	23	4	9.6	22	1.6	4.3	0.38	1.5	3.6	0.41	1.8	2	0.86	0.6	2	2.7	1.8	0.6	1	0.2	0.2	0.1	1.3	2.2	0	9.6
	Levi Rost	2014/2015	Tenerife	1983-03-18	2019-08-08	36	USA	EXT	2.02	3	0	10	3	Leb Oro	125000	33	14	17	5.5	15	1.1	3	0.38	0.8	1.4	0.53	0.7	0.8	0.88	0.4	1.3	1.7	0.8	0.6	0.8	0.1	0.1	0.1	2.2	1.1	0.7	4.2
B	Mihalis Tsairelis	2014/2015	Tenerife	1988-02-23	2019-08-08	31	GCR	EUR	2.06	4	5	8	1	Liga griega	80000	19	9	0	3.6	13	0.1	0.6	0.17	1.2	2.4	0.5	0.8	0.9	0.89	0.7	0.7	1.4	0.4	0.3	1.1	0.1	0.1	0.1	1.9	1.7	-1	2.5
	Jaime Heras	2014/2015	Tenerife	1982-03-13	2019-08-08	37	ESP	JFL	1.92	2	0	15	3	EBA	75000	16	9	2	2.9	10	0.6	1.4	0.39	0.6	0.8	0.69	0.1	0.2	0.67	0.1	0.4	0.6	0.5	0.3	0.4	0	0	0	1.2	0.4	-1.4	1.8
	Xavi Rey	2014/2015	Tenerife	1987-07-13	2019-08-08	32	ESP	JFL	2.1	5	0	10	8	ACB	175000	9	13	1	4.7	10	0	0		1.8	4.3	0.41	1.1	2.4	0.45	0.9	1.9	2.8	0.3	0.7	1.1	0.1	0.3	0.6	2.2	2.2	-2	3.2
	Mamadou Niang	2014/2015	Tenerife	1994-01-01	2019-08-08	25	SEN	JFL	2.09	5	0	4	1	EBA	60000	4	4	0	1.5	4	0	0		0.8	0.8	1	0	0.5	0	0.3	0.8	1	0	0	0.3	0	0	0.3	1	0.3	2.5	1
V	Alberto Cabrera	2014/2015	Tenerife	1998-10-05	2019-08-08	20	ESP	JFL	1.78	1	0	1	1	Junior	10000	3	1	0	0	0	0	0		0	0.3	0	0	0		0	0.3	0.3	0	0.3	0	0	0	0	0	0	1.7	0.3		96.7
	Fabien Causeur	2014/2015	Baskonia	1987-06-16	2019-08-08	32	FRA	EUR	1.95	2	0	9	3	Pro A/Francia	550000	34	25	29	9.7	25	1	2.4	0.4	2.5	4.1	0.6	1.9	2.5	0.74	0.4	2.6	3	2.2	1.4	1.4	0.2	0.4	0	2	3.5	4.6	12.6
	F. San Emeterio	2014/2015	Baskonia	1984-01-01	2019-08-08	35	ESP	JFL	1.99	3	2	14	14	ACB	400000	31	25	14	12.5	26	2	4.5	0.45	2.1	3.9	0.54	2.2	2.5	0.85	0.7	2.7	3.4	1.9	0.6	1.5	0.1	0.1	0	0.9	2.6	1.4	14.1
	Colton Iverson	2014/2015	Baskonia	1989-06-29	2019-08-08	30	GNB	COT	2.13	5	0	2	1	TBL/Turquía	250000	34	20	30	7.3	15	0	0		2.8	4.8	0.59	1.7	2.5	0.66	2.1	3.8	5.9	0.4	0.7	1.2	0.4	0.4	0.9	2.5	2	3.1	9.9
	Kim Tillie	2014/2015	Baskonia	1988-07-15	2019-08-08	31	FRA	EUR	2.11	4	5	5	3	ACB	200000	34	19	10	6.8	22	0.6	1.3	0.42	2	3.8	0.53	1.1	1.3	0.84	1.4	2.8	4.2	0.7	0.9	1.2	0.2	0.1	0.4	2.7	1.1	1.7	7.2
	Tornike Shengelia	2014/2015	Baskonia	1991-10-05	2019-08-08	27	GEO	EUR	2.08	4	0	7	3	NBA	600000	28	21	24	9.9	25	0.6	1.5	0.38	2.8	5.5	0.52	2.5	3.1	0.8	1.3	2.8	4	1	0.5	1.5	0.3	0.5	0.7	2.6	3.1	3	10.1
	Mike James	2014/2015	Baskonia	1990-08-18	2019-08-08	28	USA	EXT	1.85	1	0	4	1	Liga griega	450000	24	23	11	12.8	24	1.5	4.2	0.36	3.1	5.8	0.53	2.1	2.4	0.88	0.6	1.9	2.5	3.1	1.3	1.4	0	0.3	0.4	2.9	2.5	4.5	11.8
B	Davis Bertans	2014/2015	Baskonia	1992-11-12	2019-08-08	26	LVA	EUR	2.08	3	0	8	1	Liga serbia	225000	25	22	18	11.4	24	2.5	6	0.42	1.4	2.5	0.56	1	1.2	0.9	0.4	2.4	2.8	0.8	0.8	0.8	0.5	0.1	0.2	2.7	1.6	5.6	9.6
	Darius Adams	2014/2015	Baskonia	1989-04-17	2019-08-08	30	USA	EXT	1.86	1	0	3	1	Pro A/Francia	200000	22	21	11	9.2	22	1.7	5	0.34	1.7	3.7	0.46	0.8	1	0.82	0.2	1.8	2	2.4	1.4	2.8	0	0.3	0	2.4	2.1	5.7	6.3
	Mirza Begic	2014/2015	Baskonia	1985-07-09	2019-08-08	34	SVN	EUR	2.16	5	0	12	4	Liga eslovena	400000	26	16	3	6.5	15	0	0.1	0	2.3	4.2	0.56	1.8	2.6	0.72	1.2	3.2	4.4	0.3	0.4	1.3	1.1	0.2	0.4	1.7	2.5	1.6	9.4
B	Thomas Heurtel	2014/2015	Baskonia	1989-04-10	2019-08-08	30	FRA	EUR	1.89	1	2	8	5	ACB	650000	12	28	12	9.3	16	1.5	3.6	0.42	2.3	5.2	0.44	0.3	0.7	0.5	0.3	1.9	2.3	6.4	1	2.8	0	0.5	0	1.8	1.7	-2.9	10.3
B	Ben Hansbrough	2014/2015	Baskonia	1987-12-23	2019-08-08	31	USA	EXT	1.91	1	2	4	2	NBA	150000	13	17	2	4.2	10	0.5	2.1	0.26	0.8	2.2	0.34	1.1	1.5	0.74	0.2	1.5	1.7	1.5	0.4	1.5	0	0.2	0	2.4	1.8	-0.1	2.2
	Ilimane Diop	2014/2015	Baskonia	1995-04-04	2019-08-08	24	ESP	JFL	2.1	4	5	3	2	EBA	80000	21	7	0	1.6	10	0	0		0.5	1.3	0.41	0.6	0.8	0.71	0.5	0.9	1.4	0	0.1	0.2	0.3	0.1	0.1	1.4	0.6	-2.4	1.2
B	Sasha Vujacic	2014/2015	Baskonia	1984-03-08	2019-08-08	35	SVN	EUR	2.01	2	0	15	1	Lega Italiana	300000	10	12	0	5.4	21	0.7	2.9	0.24	1.1	2.9	0.38	1.1	1.2	0.92	0.1	1.2	1.3	0.7	0.4	0.2	0.3	0.3	0.1	1.5	1.3	-0.1	3.3
B	Doron Perkins	2014/2015	Baskonia	1983-05-06	2019-08-08	36	CIV	COT	1.91	1	0	10	1	TBL/Turquía	200000	10	12	0	2.7	10	0.3	1	0.3	0.7	1.3	0.54	0.4	0.9	0.44	0.5	1.7	2.2	1.8	0.5	1	0.1	0	0	2.2	1.2	2.1	3.5
	Scotty Hopson	2014/2015	Baskonia	1989-08-08	2019-08-08	30	USA	EXT	2.01	3	0	4	1	D-League	150000	5	18	2	4.8	9	0.6	1.2	0.5	1.4	4.8	0.29	0.2	0.4	0.5	0.8	1.8	2.6	1	0.6	1.6	0.8	0.2	0.2	2.6	1	-2.2	2.2
B	Orlando Johnson	2014/2015	Baskonia	1989-03-11	2019-08-08	30	USA	EXT	1.96	2	0	3	1	NBA	200000	4	19	3	6	12	0.5	2.8	0.18	2	5	0.4	0.5	0.5	1	0.5	1.3	1.8	0.5	1.8	1	0	0	0	1.3	1	-5.5	3.5
B	Lamont Hamilton	2014/2015	Baskonia	1984-04-06	2019-08-08	35	USA	EXT	2.08	5	4	8	3	ACB	150000	4	14	0	9.8	12	1	2	0.5	3	4.5	0.67	0.8	1	0.75	0.8	1	1.8	0.3	0.3	1.3	1.3	0.3	1.3	1.8	1	8.8	8.3
B	DJ White	2014/2015	Baskonia	1986-08-31	2019-08-08	32	USA	EXT	2.06	4	0	7	1	NBA	200000	2	17	1	10	12	0	0		5	9	0.56	0	1	0	1.5	0.5	2	0.5	0.5	1	0.5	0.5	1	3	0.5	-7	4.5
V	Tadas Sedekerskis	2014/2015	Baskonia	1998-01-17	2019-08-08	21	LTU	EUR	2	3	0	1	1	Leb Plata	10000	3	7	0	0	0	0	0.3	0	0	0		0	0		0	0	0	0	0	0	0.3	0	0	0.3	0.3	-4.3	0
B	Ryan Gomes	2014/2015	Baskonia	1982-09-01	2019-08-08	36	CPV	COT	2.01	4	0	8	1	NBA	250000	1	15	0	2	2	0	0		1	4	0.25	0	0		0	1	1	1	0	1	0	0	0	1	0	-7	-1
V	Carlos Martínez	2014/2015	Baskonia	1996-01-19	2019-08-08	23	ESP	JFL	2	3	0	1	1	Leb Plata	10000	4	2	0	0	0	0	0.3	0	0	0.3	0	0	0		0	0.3	0.3	0	0.3	0	0	0	0	0.8	0	-0.8	-0.8
B	Haukur Palsson	2014/2015	Baskonia	1992-05-18	2019-08-08	27	ISL	EUR	1.97	3	0	7	3	Liga sueca	100000	1	8	0	0	0	0	0		0	2	0	0	0		0	1	1	0	0	0	0	0	0	0	0	-9	-1
	Mamadou Diop	2014/2015	Baskonia	1993-02-14	2019-08-08	26	ESP	JFL	2.04	4	0	4	1	Leb Plata	60000	5	2	0	0.6	3	0.2	0.8	0.25	0	0.2	0	0	0		0	0	0	0	0	0.2	0	0	0	0.2	0	-1.8	-0.6
	Adam Hanga	2014/2015	Baskonia	1989-04-12	2019-08-08	30	HUN	EUR	1.99	3	4	9	4	Lega Italiana	150000	1	8	0	0	6	0	0		0	1	0	0	0		0	2	2	1	0	1	1	0	0	2	0	6	0		126.6
	Zeljko Sakic	2014/2015	Manresa	1988-04-14	2019-08-08	31	CRO	EUR	2.04	4	0	9	1	Lega Italiana	70000	32	26	23	10.3	29	0.8	2.9	0.29	2.3	4.7	0.5	3.1	3.9	0.79	1.2	3.7	4.9	1.3	1	1.6	0.1	0.3	0	2.3	4	-1.3	12.2
	Davin White	2014/2015	Manresa	1981-12-31	2019-08-08	37	USA	EXT	1.85	1	0	10	1	Liga Israel	75000	31	25	24	11.2	23	1.6	4.9	0.33	2.3	5	0.46	1.8	2.3	0.76	0.3	1.4	1.7	4	0.9	2.3	0.1	0.5	0	2.9	3.6	-1.3	9.3
	Roger Grimau	2014/2015	Manresa	1978-07-14	2019-08-08	41	ESP	JFL	1.96	1	2	19	17	ACB	100000	34	22	28	7.5	18	0.1	0.9	0.1	2.8	6.2	0.45	1.6	1.9	0.83	1	2.2	3.3	1.9	0.9	1.9	0.2	0.5	0	3.5	2.6	-1.6	6
	Ben Dewar	2014/2015	Manresa	1981-08-30	2019-08-08	37	FRA	EUR	1.96	3	0	11	4	ACB	80000	31	23	22	7	20	1.9	5.2	0.36	0.4	1	0.42	0.5	0.7	0.74	0.3	1.5	1.8	0.5	0.5	1.1	0.2	0.1	0	2.5	0.6	-4.9	2.9
	Hasan Rizvic	2014/2015	Manresa	1984-01-18	2019-08-08	35	SVN	EUR	2.12	5	0	14	1	TBL2/Turquía	75000	31	22	23	6.5	11	0	0		2.6	4.7	0.55	1.3	2	0.63	1.9	2.8	4.7	0.3	0.8	0.9	1.1	0.4	0.4	2.5	1.7	-2	8.5
	Isaac Fotu	2014/2015	Manresa	1993-12-18	2019-08-08	25	GBR	EUR	2.03	4	0	1	1	NCAA	60000	26	24	6	10.7	22	1.4	3.7	0.38	2.9	5.2	0.56	0.7	1.1	0.61	1.2	2.8	4	0.8	0.3	0.6	0.1	0.2	0.3	2	1.5	-5.5	9.5
	Marius Grigonis	2014/2015	Manresa	1994-04-26	2019-08-08	25	LTU	EUR	1.98	3	0	3	1	Leb Oro	60000	26	21	7	7.7	25	1.4	3.3	0.43	1	2.6	0.4	1.3	1.9	0.71	0.7	2.5	3.2	0.6	0.4	1.2	0.1	0.3	0	1.9	2.7	-5.9	7.3
	Alex Hernández	2014/2015	Manresa	1990-02-12	2019-08-08	29	ESP	JFL	1.89	1	0	7	5	Leb Oro	90000	29	16	5	4.7	13	0.2	1	0.17	1.6	3.3	0.48	1	1.3	0.81	0.2	1.5	1.7	1.2	0.6	0.9	0.1	0.2	0	1.2	2	-5.2	5.1
B	Marc Garcia	2014/2015	Manresa	1996-03-07	2019-08-08	23	ESP	JFL	1.97	2	0	2	1	Leb Oro	60000	24	11	3	3.8	15	0.4	1.3	0.29	0.6	2.4	0.26	1.4	1.8	0.79	0.5	1.1	1.6	0.4	0.3	0.6	0.2	0.2	0	0.8	1.7	-2.3	3.2
B	D. Haritopoulos	2014/2015	Manresa	1983-11-14	2019-08-08	35	GCR	EUR	2.05	4	0	13	2	ACB	85000	17	14	7	4.2	11	0	0.1	0	1.4	3	0.47	1.4	1.6	0.85	1.3	0.9	2.2	0.1	0.1	0.6	0	0.2	0	2.5	1.7	-3.9	3.2
	DJ Seeley	2014/2015	Manresa	1989-11-28	2019-08-08	29	USA	EXT	1.93	2	0	3	1	D-League	100000	7	28	5	13	21	2.4	3.7	0.65	2.1	5.3	0.41	1.4	1.7	0.83	0.4	2	2.4	2.3	1.7	1.3	0.1	0.6	0.1	2	1.1	3	12.1
B	Jamar Samuels	2014/2015	Manresa	1989-05-25	2019-08-08	30	USA	EXT	2	4	0	3	1	Lega2 Italiana	60000	8	23	7	5.5	10	0.5	1.8	0.29	1.5	3.1	0.48	1	2.4	0.42	2.6	3.3	5.9	1.4	1.4	1.3	0.8	0.4	0.1	3.6	1.5	-7.5	6.9
	Alfonso Sánchez	2014/2015	Manresa	1987-02-14	2019-08-08	32	ESP	JFL	1.94	2	0	12	8	Leb Oro	65000	6	24	2	7.7	20	0.7	2.8	0.24	1.2	3.7	0.32	3.3	4	0.83	0.7	1.7	2.3	2.2	0.8	1	0.2	0.5	0	3.7	3.5	4.3	6.2
B	Carles Bivià	2014/2015	Manresa	1985-06-23	2019-08-08	34	ESP	JFL	1.89	2	0	12	3	ACB	70000	6	20	4	6.8	15	1.2	3.5	0.33	1.2	2.3	0.5	1	1.2	0.86	0.5	0.7	1.2	2.3	0.8	1.5	0.2	0.5	0	2	2	-7.5	5.7
B	AJ Ogilvy	2014/2015	Manresa	1988-06-17	2019-08-08	31	IRL	EUR	2.11	5	0	5	2	NBL/Australia	90000	6	14	2	7	16	0	0.2	0	2.3	4.2	0.56	2.3	3	0.78	1.7	1.3	3	0.3	0.3	1.5	1	0.3	0.2	1.3	2.5	-2.7	8.3
B	Mario Little	2014/2015	Manresa	1987-12-29	2019-08-08	31	USA	EXT	1.98	3	0	4	1	D-League	60000	4	14	1	5	9	0.8	2.3	0.33	0.8	2.8	0.27	1.3	1.8	0.71	0.8	1.3	2	1.3	0.5	2	0	0.3	0	1.8	1.3	-2.5	2
	Giuseppe Poeta	2014/2015	Manresa	1985-09-12	2019-08-08	33	ITA	EUR	1.91	1	0	11	2	ACB	110000	6	7	0	3	6	0.7	1.2	0.57	0.3	0.3	1	0.3	0.7	0.5	0.5	0.3	0.8	0.7	0.2	1	0	0	0	0	1.7	-0.7	4.5
B	Mike Hall	2014/2015	Manresa	1984-06-05	2019-08-08	35	IRL	EUR	2.03	4	0	9	2	LPB/Venezuela	100000	2	16	0	5	7	1	2.5	0.4	1	3.5	0.29	0	0		2	2	4	0.5	0.5	1	0	0	0	1.5	0.5	-8	4
B	Vilmantas Dilys	2014/2015	Manresa	1987-10-06	2019-08-08	31	LTU	EUR	2.08	4	0	11	1	Liga lituana	70000	5	6	0	2.6	7	0.2	0.6	0.33	0.8	1	0.8	0.4	0.4	1	0	0.6	0.6	0.2	0	0.6	0	0	0	1.8	0.4	-5	0.8
V	Nil Angelats	2014/2015	Manresa	1993-06-13	2019-08-08	26	ESP	JFL	1.85	1	0	4	1	EBA	10000	4	5	1	0	0	0	0.5	0	0	0.3	0	0	0		0	0	0	0.3	0	0.5	0	0.3	0	1	0	-5.3	-2.3
V	Nil Sabata	2014/2015	Manresa	1996-01-12	2019-08-08	23	ESP	JFL	2.05	4	0	1	1	EBA	10000	1	11	0	3	3	1	2	0.5	0	1	0	0	0		0	0	0	0	1	0	0	1	0	2	1	-1	0
	Pep Ortega	2014/2015	Manresa	1984-04-06	2019-08-08	35	ESP	JFL	2.01	4	0	13	3	ACB	70000	4	3	0	0.5	2	0	0.3	0	0.3	0.5	0.5	0	0		0.3	0	0.3	0	0	0	0	0	0	0	0	-2.3	0.3		115.7
	Andy Panko	2014/2015	Fuenlabrada	1977-11-29	2019-08-08	41	USA	EXT	2.04	4	0	16	11	ACB	250000	34	34	34	18.6	30	0.9	2.7	0.32	5.6	10.9	0.51	4.9	6.1	0.8	1.7	3.8	5.5	2.1	0.4	2.4	0.1	0.6	0	2.4	6	-5.8	18.9
	Jeleel Akindele	2014/2015	Fuenlabrada	1983-04-02	2019-08-08	36	NGA	COT	2.16	5	0	10	1	ACB	100000	34	23	26	10.1	24	0	0		3.8	6.6	0.58	2.5	3.7	0.67	2	4.8	6.8	0.5	0.9	2.2	0.6	0.5	1.1	3.2	4	0.3	13
	Daniel Clark	2014/2015	Fuenlabrada	1988-09-16	2019-08-08	30	GBR	EUR	2.1	4	0	10	9	ACB	125000	34	22	26	8.4	23	1.4	3.9	0.35	1.9	3.7	0.52	0.4	0.6	0.79	1.2	3.4	4.6	1.2	0.5	1.1	0.4	0.2	0.3	1.8	0.6	-2.6	8.1
	Alberto Díaz	2014/2015	Fuenlabrada	1994-04-23	2019-08-08	25	ESP	JFL	1.88	1	0	3	3	ACB	60000	34	21	16	4.1	17	0.8	2.5	0.32	0.5	1.4	0.36	0.8	1.1	0.68	0.6	1.7	2.3	2.4	1	1.1	0	0.1	0	2.1	1.7	-4	5.4
	Javier Vega	2014/2015	Fuenlabrada	1988-01-05	2019-08-08	31	ESP	JFL	2.05	4	0	10	9	Leb Oro	65000	33	15	7	3.8	14	0.8	2.1	0.37	0.7	1.5	0.43	0.2	0.3	0.67	0.8	1.8	2.6	0.6	0.2	0.5	0	0.1	0	1.3	0.5	-0.8	3.3
	Moussa Diagne	2014/2015	Fuenlabrada	1994-03-06	2019-08-08	25	SEN	JFL	2.11	5	4	3	2	Leb Plata	125000	34	14	7	4.3	14	0	0		1.5	3.1	0.48	1.3	1.6	0.82	1.5	2.5	4	0.2	0.4	1	0.8	0.3	0.6	2.6	1.9	-5.8	5.9
	Andrés Miso	2014/2015	Fuenlabrada	1983-01-07	2019-08-08	36	ESP	JFL	1.98	2	3	14	14	ACB	90000	32	15	10	4.3	15	0.6	2.3	0.25	0.8	1.8	0.46	0.9	1	0.94	0.2	1	1.2	1.7	0.5	0.9	0	0.1	0	1.7	1.5	-3	3.8
B	Jimmy Baron Jr.	2014/2015	Fuenlabrada	1986-05-23	2019-08-08	33	USA	EXT	1.91	2	0	6	3	Lega Italiana	175000	16	26	15	12.3	23	1.7	5.1	0.33	2.4	4.9	0.49	2.5	2.7	0.93	0.1	1.6	1.7	1.1	0.3	1.4	0	0.4	0	2.7	2	1.4	6.8
B	Steve Burtt	2014/2015	Fuenlabrada	1984-03-07	2019-08-08	35	UKR	EUR	1.85	2	0	9	2	Liga polaca	80000	17	22	2	13.9	29	2.5	5.7	0.43	2.1	5.2	0.41	2.2	2.8	0.79	0.2	0.5	0.8	1.2	0.6	1.9	0.1	0.5	0	2.5	2.8	-3.8	7.5
	Branko Cvetkovic	2014/2015	Fuenlabrada	1984-03-05	2019-08-08	35	SBR	EUR	2	3	0	14	3	Liga kazaja	80000	13	24	7	8.6	16	1.2	3.8	0.33	1.6	3.1	0.53	1.7	2.3	0.73	0.5	2.2	2.7	1.2	0.4	1.6	0.2	0.2	0	2.6	2.2	0.8	6.2
	Daniel Pérez	2014/2015	Fuenlabrada	1990-02-28	2019-08-08	29	ESP	JFL	1.88	1	0	7	2	Leb Oro	85000	17	14	5	2.2	7	0.4	1.8	0.2	0.5	1.2	0.4	0.2	0.4	0.67	0.4	1.8	2.2	1.5	0.5	0.6	0	0.1	0	2.2	1.4	-2.6	2.6
	Josh Mayo	2014/2015	Fuenlabrada	1987-07-15	2019-08-08	32	USA	EXT	1.8	1	0	6	1	TBL/Turquía	100000	12	15	5	5.4	19	1.2	3.9	0.3	0.5	1.8	0.27	0.9	1	0.92	0.3	0.6	0.8	1.7	0.5	1.5	0	0.3	0	1.9	0.9	-2.8	1.5
B	Andrés Rodríguez	2014/2015	Fuenlabrada	1981-02-27	2019-08-08	38	DOM	COT	1.83	1	0	11	4	BSN/Puerto Rico	100000	11	15	7	1.7	7	0.3	1.6	0.17	0.3	0.8	0.33	0.4	0.4	1	0.2	0.7	0.9	2.5	0.4	1.5	0	0.2	0	2	0.4	1	0.3
V	Rolands Smits	2014/2015	Fuenlabrada	1995-06-25	2019-08-08	24	LAV	JFL	2.07	3	4	4	3	Leb Plata	20000	22	6	2	1.5	7	0	0.6	0.07	0.5	1	0.55	0.3	0.4	0.88	0.4	0.6	1	0.1	0.2	0.4	0	0	0.1	1.3	0.2	-2.8	0.2
	Jorge Sanz	2014/2015	Fuenlabrada	1993-01-04	2019-08-08	26	ESP	JFL	1.88	1	0	4	2	Leb Oro	60000	6	15	1	1.7	4	0	0.3	0	0.7	1.2	0.57	0.3	0.3	1	1.3	0.5	1.8	0.7	0.2	0.3	0	0	0	0.8	0.8	-4.2	3.2
B	M. Papamakarios	2014/2015	Fuenlabrada	1980-08-26	2019-08-08	38	GCR	EUR	1.92	2	0	17	3	Liga griega	150000	5	9	0	0	0	0	0.8	0	0	0		0	0		0	1	1	0.8	0.2	0.8	0	0.2	0	2.4	0.6	-4.2	-1.6
V	Boubacar Moungoro	2014/2015	Fuenlabrada	1994-09-22	2019-08-08	24	MLI	COT	1.96	3	0	2	2	Leb Plata	20000	2	9	0	5	10	1	1	1	1	1	1	0	0		1	0.5	1.5	0	0	0	0	0	0	2.5	0	7.5	4
V	Sebastian Mbansogo	2014/2015	Fuenlabrada	1994-09-22	2019-08-08	24	GNQ	JFL	1.83	1	0	2	1	Leb Plata	20000	1	1	0	0	0	0	0		0	0		0	0		0	0	0	0	0	0	0	0	0	0	0	-2	0		89.1
	David Navarro	2014/2015	Andorra	1983-05-17	2019-08-08	36	ESP	JFL	1.9	2	0	14	4	ACB	100000	34	25	31	8.9	20	0.6	1.6	0.38	2.9	5.5	0.53	1.3	1.6	0.82	0.4	2.4	2.8	2.6	0.8	1.7	0.1	0.3	0.1	1.9	2.8	-3.2	10.3
	Betinho Gomes	2014/2015	Andorra	1985-05-02	2019-08-08	34	PRT	EUR	2.01	3	2	12	1	LPB/Portugal	150000	34	25	30	8.6	23	1.5	4.4	0.35	1.5	3.2	0.48	1	1.3	0.73	0.9	3.8	4.6	0.4	0.6	1.2	0.2	0.3	0.3	2.4	1.8	-3.2	7.6
	Thomas Schreiner	2014/2015	Andorra	1987-02-03	2019-08-08	32	AUT	EUR	1.95	1	2	12	1	Liga austriaca	100000	34	23	22	6.8	14	1.4	4.1	0.33	0.8	1.6	0.51	1.1	1.5	0.73	0.2	1.9	2.1	4.1	1.1	1.3	0	0.1	0	2.5	1.6	0.1	7.9
	Georgios Bogris	2014/2015	Andorra	1989-02-19	2019-08-08	30	GCR	EUR	2.1	5	0	10	1	Liga griega	150000	34	18	16	8.1	20	0	0.1	0	3.6	6.6	0.55	0.8	1	0.74	0.9	2	2.9	0.8	0.5	0.9	0.3	0.4	0	2.8	1.8	-1.1	6.9
	Shaun Green	2014/2015	Andorra	1987-06-12	2019-08-08	32	USA	EXT	2.03	4	0	6	1	Leb Oro	80000	34	18	3	7.1	17	1.7	4.6	0.37	0.7	1.4	0.48	0.6	0.9	0.72	0.8	1.9	2.6	0.7	0.8	0.9	0.4	0.1	0	2.7	0.9	-0.5	5
	Víctor Sada	2014/2015	Andorra	1984-03-08	2019-08-08	35	ESP	JFL	1.93	1	0	13	12	ACB	250000	22	24	9	6.3	15	0.3	1.1	0.24	2.5	5.1	0.48	0.6	0.9	0.68	1	2.6	3.7	3.2	0.6	1.7	0.1	0.4	0.1	1.8	1.6	0.1	7.8
B	Kaloyan Ivanov	2014/2015	Andorra	1986-03-18	2019-08-08	33	BGR	EUR	2.05	4	0	16	7	Lega Italiana	125000	18	27	14	10.1	15	0.6	2.3	0.26	2.8	6.6	0.43	2.6	4.2	0.63	2.7	4.1	6.8	1.6	1.3	2.1	0.1	0.6	0.3	2	5.5	-3.6	13.6
	Luka Bogdanovic	2014/2015	Andorra	1985-02-11	2019-08-08	34	SBR	EUR	2.03	3	4	14	5	Liga serbia	150000	16	27	16	12.1	24	2.1	5.7	0.36	2.3	4.3	0.54	1.3	1.4	0.87	0.4	3.1	3.6	0.9	0.6	0.7	0.2	0.3	0.1	0.7	1.3	0.8	11.1
	Jordi Trias	2014/2015	Andorra	1980-11-05	2019-08-08	38	ESP	JFL	2.06	4	0	17	15	ACB	175000	30	14	4	4.8	12	0	0.1	0	2.1	3.7	0.57	0.6	0.9	0.68	1.3	2.3	3.6	1.7	0.3	0.9	0.4	0.2	0.4	1.3	1.3	-1.1	7.8
	Nathan Jawai	2014/2015	Andorra	1986-10-10	2019-08-08	32	GBN	COT	2.09	5	4	10	2	TBL/Turquía	170000	21	16	15	8.6	21	0	0		3.1	5.7	0.55	2.3	3.5	0.65	1.5	2	3.5	0.4	0.5	2	0.4	0.3	1	2.5	2.9	-0.6	7.7
	Vojdan Stojanovski	2014/2015	Andorra	1987-12-09	2019-08-08	31	MKD	EUR	1.94	2	3	10	1	Bundesliga	100000	13	24	8	12.4	24	1.4	3.5	0.39	2.6	6.2	0.42	3	3.3	0.91	0.6	1.9	2.5	1.3	0.5	1.2	0.3	0.6	0	3.7	4	3.2	9.5
	Marc Blanch	2014/2015	Andorra	1982-01-12	2019-08-08	37	ESP	JFL	1.95	2	0	16	1	Leb Oro	125000	22	11	0	4.1	18	0.8	2	0.38	0.6	1.7	0.38	0.5	0.7	0.75	0.4	1	1.4	0.5	0.4	1	0	0.1	0	1	1	-0.2	2.8
B	Carles Bivià	2014/2015	Andorra	1985-06-23	2019-08-08	34	ESP	JFL	1.89	1	0	12	3	ACB	80000	12	17	0	6.7	11	1.1	3.3	0.33	1.3	2	0.63	0.9	1.3	0.69	0.3	1.5	1.8	2.6	0.4	1.4	0.3	0.1	0	2.5	2.6	1.9	7
B	Román Martínez	2014/2015	Andorra	1988-03-05	2019-08-08	31	USA	EXT	2.01	3	0	5	2	Liga mexicana	100000	11	12	2	3.3	9	0.7	2.5	0.3	0.3	1.5	0.19	0.5	0.6	0.86	0.5	1.6	2.1	0.4	0.5	0.4	0	0.2	0	2.2	0.6	-2.7	1.1
	Guillem Colom	2014/2015	Andorra	1991-09-16	2019-08-08	27	ESP	JFL	1.91	1	0	6	1	EBA	10000	6	2	0	0.2	1	0	0.5	0	0	0		0.2	0.3	0.5	0	0.5	0.5	0.3	0	0.2	0	0	0	0.2	0.2	0	0.2
V	Roger Lliteras	2014/2015	Andorra	1996-02-04	2019-08-08	23	ESP	JFL	1.95	1	0	1	1	Junior	10000	1	1	0	0	0	0	0		0	0		0	0		0	0	0	0	0	0	0	0	0	0	0	2	0
V	Filip Knezevic	2014/2015	Andorra	1994-09-09	2019-08-08	24	MNE	JFL	2.05	4	0	3	1	EBA	10000	1	1	0	0	0	0	0		0	0		0	0		0	0	0	0	0	0	0	0	0	0	0	2	0		114.2
	Nacho Martín	2014/2015	Estudiantes	1983-04-22	2019-08-08	36	ESP	JFL	2.05	4	0	14	8	ACB	350000	34	29	27	13	24	1.4	3.7	0.39	3.3	6.7	0.49	2.1	2.6	0.8	1.4	4.8	6.2	1.8	0.8	1.3	0.3	0.3	0.3	2	2.8	-1.6	15
B	Xavi Rabaseda	2014/2015	Estudiantes	1989-02-24	2019-08-08	30	ESP	JFL	1.96	3	2	8	6	ACB	200000	30	28	27	8.9	16	1.4	3.3	0.41	1.5	2.1	0.7	1.8	2.1	0.83	0.8	2.7	3.6	1.1	1.6	1.1	0.3	0.1	0.6	3	2.6	0	10.9
	Javier Salgado	2014/2015	Estudiantes	1980-08-06	2019-08-08	39	ESP	JFL	1.83	1	0	17	11	ACB	300000	31	26	17	7.8	20	1.7	5.4	0.31	0.7	2.3	0.3	1.4	1.4	0.98	0.5	1.3	1.8	4.5	0.8	2	0	0.3	0	2.2	1.8	-3.1	6.8
	Jaime Fernández	2014/2015	Estudiantes	1993-06-04	2019-08-08	26	ESP	JFL	1.86	1	0	5	5	Junior	150000	33	21	19	8.7	19	0.8	2.4	0.33	2.2	4.7	0.46	2.1	3	0.69	0.4	1.5	1.9	2.1	0.9	1.5	0.1	0.3	0	2.4	3.6	-1.5	8.1
	Diamon Simpson	2014/2015	Estudiantes	1987-09-08	2019-08-08	31	USA	EXT	2.01	4	3	6	1	Liga Israel	150000	34	20	15	8.9	18	0	0		3.5	6.1	0.57	1.9	3.5	0.53	1.8	2.8	4.6	0.6	1	1.1	0.9	0.6	0.8	2.2	2.8	-1.7	10.7
	Fede Van Lacke	2014/2015	Estudiantes	1980-06-26	2019-08-08	39	ESP	JFL	1.91	2	0	16	7	Liga argentina	100000	27	25	23	7	25	0.7	2.3	0.31	1.7	3.4	0.48	1.5	1.8	0.84	0.4	1.6	2	2.4	1	1.7	0.1	0.4	0	2.6	3	-0.9	7.2
	Uros Slokar	2014/2015	Estudiantes	1983-05-14	2019-08-08	36	SVN	EUR	2.1	5	4	15	4	Bundesliga	200000	27	19	18	6.5	15	0.1	0.5	0.23	2.5	4.5	0.56	1.1	1.8	0.65	1.1	2.2	3.3	0.7	0.4	1.5	0.8	0.1	0.1	2.6	1.9	-1.7	6.6
B	Pietro Aradori	2014/2015	Estudiantes	1988-12-09	2019-08-08	30	ITA	EUR	1.94	2	0	10	1	TBL/Turquía	250000	20	24	6	13.1	23	1	3.3	0.31	3.7	7.3	0.5	2.8	3.3	0.85	0.7	2.4	3.1	2	0.8	1.3	0.1	0.5	0	1.4	3.6	-1.4	13.1
	Stefan Bircevic	2014/2015	Estudiantes	1989-12-13	2019-08-08	29	SBR	EUR	2.11	4	5	9	1	Liga serbia	175000	27	16	12	5.4	13	0.8	1.9	0.4	1.2	2.2	0.56	0.6	0.9	0.7	1	1.8	2.8	0.3	0.1	0.7	0.4	0.2	0.1	2.4	1.1	-1.6	4.6
	Juancho Hernangómez	2014/2015	Estudiantes	1995-09-28	2019-08-08	23	ESP	JFL	2.06	4	3	2	2	Junior	150000	28	10	3	2.4	11	0.2	0.7	0.25	0.7	1.4	0.48	0.5	0.7	0.74	1	1.2	2.2	0.3	0.3	0.4	0.3	0.1	0.1	0.9	0.8	-2.1	3.3
B	James Nunnally	2014/2015	Estudiantes	1990-07-14	2019-08-08	29	USA	EXT	1.99	2	0	3	1	NBA	200000	7	20	3	9.4	17	1	2.9	0.35	2.6	4.4	0.58	1.3	1.7	0.75	0.6	1.7	2.3	1.3	0.7	1	0.1	0.1	0	2.3	1.4	-1.6	7.7
	Joan Creus	2014/2015	Estudiantes	1992-01-11	2019-08-08	27	ESP	JFL	1.85	1	0	5	3	ACB	60000	10	9	0	1.5	5	0.1	0.9	0.11	0.4	0.8	0.5	0.4	0.4	1	0.1	0.7	0.8	0.9	0.4	0.9	0	0.3	0	1.6	0.5	-2.5	0.1
B	Pep Ortega	2014/2015	Estudiantes	1984-04-06	2019-08-08	35	ESP	JFL	2.01	4	0	13	3	ACB	80000	14	6	0	1.5	7	0.1	0.6	0.13	0.6	1.7	0.33	0.1	0.4	0.33	0.5	0.5	1	0	0.1	0.4	0.1	0.1	0	0.7	0.4	-2.6	0
	Darío Brizuela	2014/2015	Estudiantes	1994-11-08	2019-08-08	24	ESP	JFL	1.88	2	0	3	2	Leb Oro	60000	3	17	0	5	8	1	2	0.5	1	1.3	0.75	0	0		0	1.3	1.3	1	0.7	1	0	0	0	2	0.7	4.7	4.3
	Edgar Vicedo	2014/2015	Estudiantes	1994-08-24	2019-08-08	24	ESP	JFL	2.03	3	0	3	2	Leb Oro	60000	4	9	0	1.5	3	0.3	1	0.25	0.3	1.3	0.2	0.3	0.5	0.5	0	2	2	0.3	0.3	0	0.3	0.8	0	1.5	0.3	0.8	0.3
V	Ander Martínez	2014/2015	Estudiantes	1995-06-27	2019-08-08	24	ESP	JFL	1.94	3	0	2	1	ACB	10000	7	2	0	0.7	5	0.1	0.3	0.5	0.1	0.1	1	0	0		0.1	0.1	0.3	0	0	0.1	0	0	0	0	0	-2.4	0.7
V	Wally Niang	2014/2015	Estudiantes	1996-06-05	2019-08-08	23	SEN	COT	2.06	4	0	1	1	EBA	10000	3	2	0	1.3	2	0	0		0.3	0.3	1	0.7	0.7	1	0.3	0.3	0.7	0	0	0.7	0	0	0	0.7	0.3	-0.3	1
V	Juan Llorente	2014/2015	Estudiantes	1993-07-16	2019-08-08	26	ESP	JFL	1.92	2	0	4	1	EBA	10000	3	0	0	0	0	0	0		0	0		0	0		0	0	0	0	0	0	0	0	0	0	0	-0.3	0		100.4
	Sergio Llull	2014/2015	Real Madrid	1987-11-15	2019-08-08	31	ESP	JFL	1.9	1	2	10	9	Leb Oro	2500000	33	24	19	11	28	1.4	4	0.34	2.2	3.6	0.61	2.5	2.8	0.88	0.2	1.5	1.6	3	0.8	1.1	0.1	0.2	0.1	1.2	3.3	4.9	13
	Sergio Rodríguez	2014/2015	Real Madrid	1986-06-12	2019-08-08	33	ESP	JFL	1.91	1	0	13	8	NBA	2000000	31	22	12	9.9	26	1.2	3.2	0.39	2	4.9	0.41	2.1	2.6	0.83	0.2	1.8	2	5.3	1.1	2.1	0	0.3	0	1.9	2.6	3.9	11.4
	Felipe Reyes	2014/2015	Real Madrid	1980-03-16	2019-08-08	39	ESP	JFL	2.04	4	0	17	16	ACB	1000000	32	20	21	12	23	0.1	0.5	0.24	3.8	6.9	0.55	4	5.2	0.78	2.4	3.1	5.5	1	0.8	1.5	0.4	0.4	0.1	2.3	4.4	6.6	15.1
	Rudy Fernández	2014/2015	Real Madrid	1985-04-04	2019-08-08	34	ESP	JFL	1.96	3	2	14	11	NBA	2800000	27	23	25	10.5	26	1.8	4.8	0.37	1.2	2.7	0.45	2.7	3.5	0.78	0.7	2.3	3	2.1	1.4	0.9	0.4	0.1	0.1	2	3.3	6.2	12.4
	K. C. Rivers	2014/2015	Real Madrid	1987-03-01	2019-08-08	32	USA	EXT	1.96	2	0	6	1	D-League	600000	33	18	18	5.6	19	1	2.8	0.37	1.2	2.2	0.54	0.2	0.2	0.86	0.2	1.7	2	0.9	0.5	0.7	0.1	0.1	0	1.9	0.4	2.8	4
	Jaycee Carroll	2014/2015	Real Madrid	1983-04-16	2019-08-08	36	AZE	EUR	1.88	2	0	7	6	ACB	850000	33	18	8	9.3	26	1.6	3.6	0.44	1.8	3.4	0.53	0.9	1.1	0.81	0.5	1.4	1.9	0.5	0.6	0.8	0.2	0.4	0	2	1.4	1.6	6.9
	Andrés Nocioni	2014/2015	Real Madrid	1979-11-30	2019-08-08	39	ITA	EUR	2.03	4	3	20	9	ACB	1600000	31	18	6	8.1	18	1.4	3	0.47	1.4	2.8	0.5	1.1	1.3	0.83	0.5	3	3.5	0.8	0.4	1.1	0.3	0.2	0	2.3	1.7	-0.5	7.9
	Gustavo Ayón	2014/2015	Real Madrid	1985-04-01	2019-08-08	34	MEX	EXT	2.07	4	5	8	3	NBA	1800000	30	18	26	7.1	18	0	0		3	5	0.6	1.1	1.8	0.61	1.4	3.7	5	1.2	0.8	1.4	0.7	0.4	0.3	2.3	1.9	6.6	10
	Jonas Maciulis	2014/2015	Real Madrid	1985-02-10	2019-08-08	34	LTU	EUR	1.98	3	4	11	1	Liga griega	750000	32	16	12	5.9	20	0.8	1.6	0.48	1.4	2.7	0.51	0.8	1	0.78	0.8	1.5	2.3	1	0.8	0.7	0.1	0.1	0.1	1.6	1.4	3.6	6.6
	Ioannis Bourousis	2014/2015	Real Madrid	1983-11-17	2019-08-08	35	GCR	EUR	2.1	5	4	13	3	Lega Italiana	800000	31	15	11	5.2	15	0.2	0.5	0.33	1.8	3.4	0.54	1.1	1.5	0.73	1	2.7	3.7	0.9	0.4	1.2	0.4	0.2	0.4	2	1.5	4.9	6.4
B	Facundo Campazzo	2014/2015	Real Madrid	1991-03-23	2019-08-08	28	ARG	EXT	1.79	1	0	6	1	Liga argentina	500000	32	12	9	3	13	0.4	1.2	0.32	0.8	1.8	0.45	0.2	0.4	0.58	0.2	0.8	1	1.5	0.7	1.2	0	0.1	0	1.5	1.2	2	2.7
	Salah Mejri	2014/2015	Real Madrid	1986-06-15	2019-08-08	33	TUN	JTA	2.17	5	0	9	3	ACB	450000	27	10	1	4.6	13	0	0		1.9	2.8	0.68	0.6	0.9	0.67	0.9	1.4	2.3	0.1	0.3	0.9	0.7	0.1	0.6	2.2	0.6	-1.3	4.2
	Marcus Slaughter	2014/2015	Real Madrid	1985-03-18	2019-08-08	34	USA	EXT	2.04	4	0	9	4	Bundesliga	700000	13	15	3	3.1	9	0	0		1.5	2	0.73	0.2	0.5	0.29	0.9	1.7	2.6	0.7	0.7	0.8	0.5	0.1	0.6	2.4	0.8	4.1	4.2
V	Luka Doncic	2014/2015	Real Madrid	1999-02-28	2019-08-08	20	SVN	JFL	1.98	1	2	1	1	Junior	200000	3	3	0	2	3	0.3	0.7	0.5	0	0.3	0	1	1.3	0.75	0.3	0.3	0.7	0	0	0	0	0.3	0	0.3	0.7	-4.7	1.7
V	Santiago Yusta	2014/2015	Real Madrid	1997-04-28	2019-08-08	22	ESP	JFL	1.99	3	0	1	1	Junior	50000	4	1	0	0.5	2	0	0		0.3	0.5	0.5	0	0		0	0.3	0.3	0.3	0	0.3	0	0.3	0	0.5	0	-2.3	-0.3		106.2
	Maxi Kleber	2014/2015	Obradoiro	1992-01-29	2019-08-08	27	DEU	EUR	2.07	4	0	4	1	Bundesliga	200000	33	25	30	11.5	36	0.9	2.6	0.33	3	5.8	0.51	2.9	3.5	0.81	1.9	4.5	6.5	0.8	0.9	1.5	0.9	0.5	1	3	2.8	1.4	13.2
	Alberto Corbacho	2014/2015	Obradoiro	1984-10-01	2019-08-08	34	ESP	JFL	2	3	0	12	4	Leb Oro	175000	34	24	21	12.3	32	2.9	8.1	0.36	1	2.2	0.45	1.7	1.8	0.94	0.4	1.2	1.6	1.6	1	1	0.1	0.1	0	1.6	1.9	-2.8	9.2
	Pavel Pumprla	2014/2015	Obradoiro	1986-06-13	2019-08-08	33	CZE	EUR	1.98	3	0	10	3	VTB League	100000	33	25	30	7.5	17	0.2	1.3	0.19	2.6	4.9	0.52	1.6	2.2	0.73	0.9	2	3	2.1	1.5	1.2	0.3	0.5	0.8	1.9	2.6	0.6	9.5
	Adam Waczynski	2014/2015	Obradoiro	1989-10-15	2019-08-08	29	POL	EUR	1.99	3	0	9	1	PLK/Polonia	125000	34	21	14	12.5	27	1.9	4.5	0.42	2.2	4.7	0.47	2.5	2.9	0.84	0.6	1.3	1.9	1.7	0.5	1.8	0	0.3	0.1	1.9	3.1	0.1	10.1
	Rafa Luz	2014/2015	Obradoiro	1992-02-11	2019-08-08	27	ESP	JFL	1.88	1	0	6	6	ACB	80000	33	22	24	6.6	15	0.7	1.9	0.35	1.6	3.3	0.5	1.3	1.6	0.8	0.4	1.9	2.3	3.6	1.1	2.4	0.2	0.2	0.1	1.9	2.3	-2.8	8.4
	Juan José Triguero	2014/2015	Obradoiro	1983-12-23	2019-08-08	35	ESP	JFL	2.08	5	4	15	9	ACB	150000	34	21	31	5.3	14	0	0		2	3.6	0.54	1.4	2.2	0.61	2	2.5	4.5	0.7	0.5	0.9	0.4	0.3	0.5	2.9	2.4	-2.4	7.1
	Keaton Nankivil	2014/2015	Obradoiro	1989-01-18	2019-08-08	30	USA	EXT	2.03	4	0	4	1	Bundesliga	100000	32	19	4	5.6	16	0.4	1.6	0.25	1.8	3.9	0.47	0.7	1	0.72	1.2	1.9	3.1	0.5	0.4	1.1	0.7	0.2	0.4	2.3	1	-2.1	4.1
	Pepe Pozas	2014/2015	Obradoiro	1992-05-14	2019-08-08	27	ESP	JFL	1.83	1	0	5	3	ACB	60000	34	14	8	3.4	12	0.6	1.6	0.34	0.5	1.7	0.31	0.6	1.2	0.55	0.3	1.4	1.6	2.5	0.4	0.9	0.1	0.1	0	2.1	2	0.9	4
	Daniel Miller	2014/2015	Obradoiro	1991-07-01	2019-08-08	28	USA	EXT	2.11	5	0	1	1	NCAA	120000	33	12	3	3.6	16	0	0		1.5	2.7	0.55	0.7	1	0.67	0.7	2	2.7	0.3	0.2	0.4	0.5	0.1	0.4	1.6	0.7	-0.5	4.5
	H. Giannopoulos	2014/2015	Obradoiro	1989-07-13	2019-08-08	30	GCR	EUR	2	3	0	8	2	Liga griega	175000	30	11	3	3.1	10	0.5	1.2	0.4	0.5	1.6	0.32	0.7	1	0.68	0.2	1	1.3	0.6	0.3	0.6	0.1	0.1	0	1.3	1.3	-1.9	2.5
	Fran Cárdenas	2014/2015	Obradoiro	1990-10-03	2019-08-08	28	ESP	JFL	1.77	1	0	7	1	Leb Oro	100000	23	8	2	2	12	0.4	1	0.42	0.2	0.8	0.28	0.2	0.3	0.63	0.1	0.5	0.6	1.3	0.1	0.4	0	0	0	0.4	0.8	-0.8	2.6
	Jesús Chagoyen	2014/2015	Obradoiro	1977-09-21	2019-08-08	41	ESP	JFL	2.02	4	0	20	8	ACB	80000	24	8	0	2.2	9	0.1	0.2	0.75	0.7	1.9	0.38	0.4	0.7	0.53	0.7	1.2	1.9	0.5	0.2	0.4	0	0	0	1.3	0.6	-0.4	2.2		77.4
	Jayson Granger	2014/2015	Unicaja	1989-09-15	2019-08-08	29	ITA	JFL	1.88	1	0	9	8	ACB	800000	32	26	25	9.7	28	0.9	3	0.29	2.5	5.3	0.47	2.1	2.6	0.81	0.2	3.2	3.3	5.2	1.2	2.2	0.1	0.3	0	1.9	3.6	3.5	13.3
	Ryan Toolson	2014/2015	Unicaja	1985-03-21	2019-08-08	34	USA	EXT	1.93	2	0	6	3	ACB	500000	34	23	30	12.5	25	2.2	4.3	0.51	1.9	4	0.49	2	2.3	0.9	0.4	1	1.3	2.3	0.4	2	0.1	0.2	0	1.8	2.4	3.1	10.6
	Will Thomas	2014/2015	Unicaja	1986-07-01	2019-08-08	33	GEO	EUR	2.03	4	0	7	1	Lega Italiana	700000	34	22	17	7.4	17	0.5	1.4	0.37	2.5	4.7	0.53	0.9	1.4	0.7	1.5	2.3	3.8	0.6	0.5	0.7	0.2	0.3	0.5	1.8	1.3	2.2	7.7
	Fran Vázquez	2014/2015	Unicaja	1983-05-01	2019-08-08	36	ESP	JFL	2.09	5	4	18	18	ACB	1000000	34	20	21	7.9	23	0	0		3.4	5.6	0.6	1	1.6	0.64	1.9	2.8	4.7	0.6	0.6	0.7	0.9	0	1.4	1.9	1.7	5.2	10.9
	Carlos Suárez	2014/2015	Unicaja	1986-05-23	2019-08-08	33	ESP	JFL	2.03	3	4	11	11	ACB	500000	27	24	16	6.3	18	0.7	2.2	0.31	1	2.7	0.38	2.3	2.6	0.9	1.9	3.1	5	1.5	1.3	0.7	0.3	0.2	0	1.4	2.8	4.1	11.4
	M. Kuzminskas	2014/2015	Unicaja	1989-10-19	2019-08-08	29	LTU	EUR	2.05	3	0	8	2	Liga lituana	750000	34	18	18	9.8	20	1	2.7	0.36	2.6	4.4	0.6	1.6	2.1	0.76	1.4	1.7	3.1	0.7	0.4	0.9	0.2	0.4	0.6	1.8	2.3	1.8	9.4
	Caleb Green	2014/2015	Unicaja	1985-07-10	2019-08-08	34	USA	EXT	2.03	4	0	8	1	Lega Italiana	500000	34	17	18	8.1	30	1.2	3	0.41	1.3	2.5	0.54	1.8	2.3	0.79	1.1	2.3	3.4	0.7	0.5	1.2	0.2	0.3	0.1	2.2	2.2	3.1	8
	Stefan Markovic	2014/2015	Unicaja	1988-04-25	2019-08-08	31	SBR	EUR	1.97	1	0	10	3	TBL/Turquía	600000	32	17	9	4.2	17	0.7	2.2	0.33	0.8	1.8	0.46	0.3	0.5	0.69	0.3	1.2	1.5	3.3	1	1.2	0	0.2	0	2.7	1.3	2.6	4.7
	Vladimir Golubovic	2014/2015	Unicaja	1986-02-24	2019-08-08	33	MNE	EUR	2.12	5	0	12	4	TBL/Turquía	500000	34	15	12	6.6	16	0	0		2.7	4.7	0.58	1.1	1.7	0.68	1.8	2.1	3.8	0.4	0.4	1.1	0.3	0.2	0.1	1.3	1.8	-1.3	8.2
	Jon Stefansson	2014/2015	Unicaja	1982-09-21	2019-08-08	36	ISL	EUR	1.92	2	1	17	7	ACB	400000	30	13	2	4.7	16	0.5	1.9	0.27	1.1	2.5	0.46	1	1.1	0.85	0.3	0.8	1.1	0.8	0.4	0.7	0	0.1	0	2	1.2	-0.7	2.6
	Kostas Vasileiadis	2014/2015	Unicaja	1984-03-15	2019-08-08	35	GCR	EUR	2	3	0	15	7	TBL/Turquía	600000	25	15	2	6.3	24	1.1	3.6	0.3	0.8	1.8	0.44	1.4	1.6	0.9	0.5	1.2	1.8	0.9	0.6	0.8	0	0.2	0	1.2	1.4	2	5.1
	Germán Gabriel	2014/2015	Unicaja	1980-11-16	2019-08-08	38	ESP	JFL	2.07	4	0	17	16	ACB	350000	10	10	0	4.1	8	0.3	0.7	0.43	0.9	1.3	0.69	1.4	1.8	0.78	0.3	0.6	0.9	0.6	0.1	0.3	0.1	0.1	0	1.2	1.8	2.4	4.8
B	Maodo Nguirane	2014/2015	Unicaja	1993-11-10	2019-08-08	25	SEN	JFL	2.1	5	0	4	2	Leb Oro	15000	11	2	0	0.3	2	0	0		0.1	0.7	0.13	0.1	0.2	0.5	0.5	0.6	1.2	0.1	0	0.2	0	0.1	0	0.4	0.3	0.2	0.5
V	Kenan Karahodzic	2014/2015	Unicaja	1996-01-29	2019-08-08	23	SBR	EUR	2.09	4	0	1	1	Leb Oro	15000	7	3	0	0	0	0	0.1	0	0	0		0	0		0.3	0.1	0.4	0	0	0	0	0	0	0.1	0.1	0.6	0.3
V	Morayo Soluade	2014/2015	Unicaja	1995-07-12	2019-08-08	24	GBR	JFL	1.96	1	0	2	1	Leb Oro	15000	4	5	0	0	0	0	0.3	0	0	0		0	0		0	0.3	0.3	1	0	0.5	0.3	0	0	0.8	0.3	3.5	0.3
V	Romaric Belemene	2014/2015	Unicaja	1997-02-19	2019-08-08	22	COG	JFL	2.02	3	0	1	1	Leb Oro	15000	4	2	0	0.3	1	0	0		0	0.8	0	0.3	0.5	0.5	0.5	0	0.5	0	0	0	0	0	0	0.8	0.3	-1.3	-0.8		97
	Augusto Lima	2014/2015	Murcia	1991-09-17	2019-08-08	27	ESP	EUR	2.08	4	5	6	6	ACB	350000	34	24	34	10.4	22	0	0.1	0.5	3.9	6.9	0.56	2.6	3.8	0.67	2.8	4.4	7.2	0.6	1.6	1.1	1.1	0.3	1.3	2.4	3.9	2.3	16.6
	Carlos Cabezas	2014/2015	Murcia	1980-11-14	2019-08-08	38	ESP	JFL	1.86	1	0	17	16	ACB	200000	34	23	23	8	18	1.1	2.7	0.39	1.5	2.7	0.54	1.9	2.4	0.77	0.3	1.1	1.4	3.2	0.6	1.7	0	0.2	0	1.1	2.6	-3	9.3
	Raulzinho Neto	2014/2015	Murcia	1992-05-19	2019-08-08	27	ITA	EUR	1.84	1	0	7	4	ACB	200000	34	22	14	8.9	18	0.4	2.1	0.21	2.9	5.6	0.51	1.8	2.7	0.67	0.5	1.6	2.1	3.9	1.2	2.7	0.1	0.4	0.1	2.8	4	1.4	9
	Thomas Kelati	2014/2015	Murcia	1982-09-27	2019-08-08	36	POL	EUR	1.95	3	2	10	4	ACB	150000	33	23	26	6.7	19	1.5	3.5	0.42	0.9	1.6	0.57	0.5	0.5	0.88	0.4	1.6	2	1.4	1.1	1.1	0.1	0.2	0	2.7	1	0.2	5.6
	Nemanja Radovic	2014/2015	Murcia	1991-11-11	2019-08-08	27	NE	EUR	2.08	4	0	6	1	Liga serbia	100000	34	21	15	10.2	18	0.5	1.7	0.28	3.7	6.9	0.53	1.5	2.2	0.67	1.8	3	4.8	0.6	0.6	1.4	0.8	0.5	0.1	2.4	1.8	1.4	9.3
	José Angel Antelo	2014/2015	Murcia	1987-05-07	2019-08-08	32	ESP	JFL	2.07	4	0	10	5	Leb Oro	150000	32	22	18	9.7	19	0.8	2.8	0.3	2.2	5.4	0.41	2.7	3.3	0.81	1.7	3	4.6	0.7	0.3	1.6	0.6	0.4	0	2.5	3.2	-2.5	8.7
	Scott Wood	2014/2015	Murcia	1990-06-21	2019-08-08	29	USA	EXT	1.98	2	0	2	2	NCAA	125000	34	21	15	8.7	26	2.3	5.7	0.4	0.6	1.2	0.46	0.8	0.9	0.87	0.1	1.1	1.3	0.7	0.5	0.9	0.1	0.3	0	2.5	0.6	-0.6	4.1
	Scott Bamforth	2014/2015	Murcia	1989-08-12	2019-08-08	29	USA	EXT	1.88	2	0	2	2	ACB	125000	29	22	18	8.9	16	1.3	3.6	0.36	1.3	2.7	0.5	2.3	2.8	0.85	0.3	1.9	2.2	1.6	0.7	1.5	0	0.1	0	2	2.3	1.9	8
	Sadiel Rojas	2014/2015	Murcia	1989-07-16	2019-08-08	30	DOM	COT	1.93	3	0	4	1	Liga dominicana	125000	33	14	7	4.1	15	0.2	1	0.24	1.2	2.7	0.47	0.9	1.2	0.76	1.2	1.6	2.8	0.2	0.9	0.9	0.1	0.2	0.1	2.7	1.8	-1.8	3.5
	Víctor Arteaga	2014/2015	Murcia	1992-07-07	2019-08-08	27	ESP	JFL	2.13	5	0	5	3	Leb Oro	60000	24	8	0	3	10	0	0		1.4	2.5	0.56	0.2	0.3	0.63	0.5	1.5	1.9	0	0.1	0.3	0.3	0.1	0.4	1.1	0.4	-2.1	3
	Gerald Lee	2014/2015	Murcia	1987-11-23	2019-08-08	31	FIN	EUR	2.09	4	0	5	1	Liga rumana	100000	13	15	0	3.7	7	0	0		1.5	3.2	0.46	0.8	1.3	0.59	2.2	1.4	3.6	0.2	0.5	0.7	0	0.3	0.1	2.6	1.2	-6.2	3.4
V	Alberto Martín	2014/2015	Murcia	1995-03-28	2019-08-08	24	ESP	JFL	1.8	1	0	2	2	EBA	10000	14	3	0	0.6	5	0.1	0.7	0.1	0.1	0.5	0.29	0.1	0.1	0.5	0.1	0	0.1	0.6	0.2	0.1	0	0.1	0	0.6	0.3	-2.9	-0.1		80.4
	Romain Sato	2014/2015	Valencia Basket	1981-03-02	2019-08-08	38	CAF	COT	1.95	3	0	11	3	TBL/Turquía	500000	32	23	24	7.1	20	0.7	2	0.37	1.8	3.8	0.47	1.3	1.7	0.8	0.9	2.3	3.2	1.1	0.8	0.9	0.2	0.1	0.1	2.4	1.9	3.9	7.3
	Vladimir Lucic	2014/2015	Valencia Basket	1989-06-17	2019-08-08	30	SBR	EUR	2.02	3	0	7	2	Liga serbia	400000	31	23	13	8.3	18	0.6	1.6	0.36	2.1	3.5	0.6	2.4	2.9	0.82	0.9	2.4	3.2	1	0.8	1.1	0.3	0.1	0.3	2.8	3.1	-0.2	9.8
	Pau Ribas	2014/2015	Valencia Basket	1987-03-02	2019-08-08	32	ESP	JFL	1.96	2	0	10	8	ACB	650000	30	23	5	11	20	1.6	3.5	0.47	1.9	3.5	0.54	2.4	2.7	0.89	0.5	1.6	2.1	4.3	1.1	1.6	0	0	0	1.7	3	4.6	14.6
	Luke Harangody	2014/2015	Valencia Basket	1988-01-02	2019-08-08	31	USA	EXT	2.03	4	0	5	1	VTB League	450000	33	20	20	8.5	21	1.3	3	0.43	2.2	3.9	0.55	0.4	0.6	0.7	1.6	3.2	4.8	0.7	1.1	0.8	0.3	0.2	0.1	1.9	1	2.9	9.9
	Guillem Vives	2014/2015	Valencia Basket	1993-06-16	2019-08-08	26	ESP	JFL	1.92	1	0	4	2	Leb Plata	200000	34	18	13	5.9	20	0.7	1.9	0.36	1.4	2.2	0.62	1.1	1.2	0.86	0.4	1.3	1.7	2.4	0.6	1.2	0.3	0.2	0	2.4	1.9	0.6	6.7
	Bojan Dubljevic	2014/2015	Valencia Basket	1991-10-24	2019-08-08	27	MNE	EUR	2.05	4	5	7	3	Liga MNE/adriática	750000	31	19	16	9.6	24	0.6	2.3	0.26	2.8	5.9	0.48	2.3	3	0.76	1.6	2.9	4.5	1	0.6	1.7	0.2	0.4	0.2	2.5	2.7	0.5	8.5
	Rafa Martínez	2014/2015	Valencia Basket	1982-03-03	2019-08-08	37	ESP	JFL	1.9	2	0	16	11	ACB	500000	33	17	26	6.6	21	1.1	2.8	0.38	0.8	1.8	0.45	1.8	2.2	0.83	0.3	1	1.3	2	0.5	0.9	0	0.1	0	2	2.3	2.6	6.7
	Sam Van Rossom	2014/2015	Valencia Basket	1986-06-03	2019-08-08	33	BEL	EUR	1.88	1	0	12	5	ACB	500000	23	23	16	10.3	21	1.7	3.6	0.49	2	3.3	0.59	1.1	1.5	0.74	0.8	1.6	2.4	3.1	0.7	1.9	0	0.1	0.1	2.4	2.5	5.6	10.9
	Pablo Aguilar	2014/2015	Valencia Basket	1989-02-09	2019-08-08	30	ESP	JFL	2.02	4	0	9	9	ACB	600000	30	16	11	6.1	29	0.9	2.6	0.35	1.3	2.1	0.62	0.8	1.3	0.64	1.1	2.1	3.3	0.6	0.6	0.6	0.3	0	0.5	1.3	1	1.7	7.1
	Kresimir Loncar	2014/2015	Valencia Basket	1983-02-12	2019-08-08	36	CRO	EUR	2.1	5	0	16	1	VTB League	700000	32	15	11	8.1	19	0.1	0.6	0.22	3.1	5.4	0.58	1.5	2	0.77	0.9	1.8	2.8	1.2	0.6	1.5	0.1	0.1	0	2.6	1.8	3.4	7.1
	Nemanja Nedovic	2014/2015	Valencia Basket	1991-06-16	2019-08-08	28	SBR	EUR	1.91	1	2	7	1	NBA	800000	26	15	9	7.8	22	1	2.8	0.38	1.6	3	0.52	1.5	2.1	0.72	0.2	1.1	1.2	1.9	0.6	1.4	0.2	0.1	0.3	2	2	0.8	6.4
	Serhiy Lishchuk	2014/2015	Valencia Basket	1982-03-31	2019-08-08	37	UKR	EUR	2.1	5	4	17	6	Liga Ucraniana	500000	19	13	6	5.2	16	0	0.2	0	1.8	2.7	0.67	1.5	1.8	0.8	1.1	1.4	2.5	0.3	0.4	0.9	0.4	0.2	0.3	2.4	2.4	0.2	6.2
B	Dwight Buycks	2014/2015	Valencia Basket	1989-03-06	2019-08-08	30	USA	EXT	1.91	2	1	4	1	NBA	600000	5	15	0	5	10	0.8	1.8	0.44	1	3.6	0.28	0.6	0.8	0.75	0.2	0.4	0.6	1	1.8	1.6	0	0.4	0.2	1	1.2	0.2	2.8
B	David Guardia	2014/2015	Valencia Basket	1990-08-15	2019-08-08	28	ESP	JFL	2	3	2	7	3	Leb Oro	10000	2	2	0	0	0	0	0		0	0		0	0		0	0	0	0.5	0	0	0	0	0	0	0	-3.5	0.5
V	Pablo Pérez	2014/2015	Valencia Basket	1997-02-27	2019-08-08	22	ESP	JFL	1.86	1	0	1	1	Junior	10000	1	3	0	3	3	1	1	1	0	0		0	0		0	0	0	0	0	1	0	0	0	0	0	-5	2		106.5

## Sheet: Equipos
			Budget	60% (Roster)		Number of Players	Raking League 15/16	Ranking League 14/15
		Real Madrid	27	16.2		15	2	1
		FC Barcelona	25	15		17	1	2
		Unicaja	12	7.2		16	6	3
		Valencia	11.8	7.08		15	3	5
		Baskonia	10	6		24	4	6
		Gran Canaria	6.7	4.02		17	5	8
		Sevilla	3.8	2.28		14	12	9
		CAI	5.5	3.3		18	17	13
		Estudiantes	4	2.4		13	10	4
		Bilbao	3.8	2.28		15	11	15
		Andorra	3	1.8		17	14	14
		Joventut	3	1.8		13	13	7
		Fuenlabrada	2.5	1.5		12	7	10
		Tenerife	2.8	1.68		14	9	11
		Murcia	2.8	1.68		18	8	18
		Manresa	2.1	1.26		12	15	12
		Obradoiro	2.5	1.5		14	18	17
		Guipúzcoa	2.1	1.26		22	16	16
