# Supplementary material for: Players’ selection for basketball teams, through Performance Index Rating, using multiobjective evolutionary algorithms
Source: PLoS One. 2019 Sep 4;14(9):e0221258. doi: 10.1371/journal.pone.0221258 (PMC6726145; doi:10.1371/journal.pone.0221258)
Supplement: S2 Appendix — (ZIP) [file pone.0221258.s002.zip]

Archive with 14 entries (11 files):
- S2_Appendix/
- S2_Appendix/simulation 1.xlsx
- __MACOSX/
- __MACOSX/S2_Appendix/
- __MACOSX/S2_Appendix/._simulation 1.xlsx
- S2_Appendix/Simulation 2.xlsx
- __MACOSX/S2_Appendix/._Simulation 2.xlsx
- S2_Appendix/simulation 3.xlsx
- __MACOSX/S2_Appendix/._simulation 3.xlsx
- S2_Appendix/simulation 4.xlsx
- __MACOSX/S2_Appendix/._simulation 4.xlsx
- S2_Appendix/Simulation 5.xlsx
- __MACOSX/S2_Appendix/._Simulation 5.xlsx
- __MACOSX/._S2_Appendix
