# Supplementary material for: Players’ selection for basketball teams, through Performance Index Rating, using multiobjective evolutionary algorithms
Source: PLoS One. 2019 Sep 4;14(9):e0221258. doi: 10.1371/journal.pone.0221258 (PMC6726145; doi:10.1371/journal.pone.0221258)
Supplement: S2 Appendix — (ZIP) [file pone.0221258.s002.zip › S2_Appendix/simulation 4.xlsx]

## Sheet: Detalle4
Team 0	ID	Nationality Code	Cost	ValuationReal	Valuation/Minute	Age	Position	Alternative Position
	286	JFL	10000	.06	.0	20	1	0
	117	JFL	10000	.03	.0	19	1	0
	197	JFL	10000	.0	.0	21	1	0
	285	JFL	10000	.03	.0	27	3	2
	216	JFL	10000	.0	.0	24	2	0
	214	JFL	10000	.14	.01	22	3	0
	86	JFL	10000	.0	.0	21	2	3
	215	COT	10000	.09	.0	21	4	0
	162	JFL	10000	.0	.0	21	4	0
	177	JFL	20000	.13	.02	22	3	4
	256	JFL	15000	.16	.01	24	5	0
	146	EUR	75000	7.75	4.26	33	5	0
Team 1	ID	Nationality Code	Cost	ValuationReal	Valuation/Minute	Age	Position	Alternative Position
	73	EXT	100000	12.0	9.3	33	1	0
	106	EUR	150000	10.39	6.49	31	2	1
	30	JFL	300000	14.2	9.94	29	1	0
	182	JFL	100000	10.3	6.44	34	2	0
	119	JFL	400000	12.86	8.03	34	3	2
	60	JFL	250000	11.8	8.56	36	2	3
	75	JFL	80000	12.88	9.66	24	3	0
	199	JFL	350000	15.0	10.88	34	4	0
	32	JFL	150000	17.8	12.02	25	4	0
	164	EXT	250000	18.9	16.07	40	4	0
	74	JFL	150000	10.5	7.61	36	5	4
	165	COT	100000	13.0	7.48	34	5	0
Team 2	ID	Nationality Code	Cost	ValuationReal	Valuation/Minute	Age	Position	Alternative Position
	73	EXT	100000	12.0	9.3	33	1	0
	106	EUR	150000	10.39	6.49	31	2	1
	30	JFL	300000	14.2	9.94	29	1	0
	182	JFL	100000	10.3	6.44	34	2	0
	119	JFL	400000	12.86	8.03	34	3	2
	60	JFL	250000	11.8	8.56	36	2	3
	75	JFL	80000	12.88	9.66	24	3	0
	199	JFL	350000	15.0	10.88	34	4	0
	32	JFL	150000	17.8	12.02	25	4	0
	164	EXT	250000	18.9	16.07	40	4	0
	74	JFL	150000	10.5	7.61	36	5	4
	165	COT	100000	13.0	7.48	34	5	0
Team 3	ID	Nationality Code	Cost	ValuationReal	Valuation/Minute	Age	Position	Alternative Position
	286	JFL	10000	.06	.0	20	1	0
	117	JFL	10000	.03	.0	19	1	0
	197	JFL	10000	.0	.0	21	1	0
	285	JFL	10000	.03	.0	27	3	2
	216	JFL	10000	.0	.0	24	2	0
	214	JFL	10000	.14	.01	22	3	0
	86	JFL	10000	.0	.0	21	2	3
	215	COT	10000	.09	.0	21	4	0
	162	JFL	10000	.0	.0	21	4	0
	177	JFL	20000	.13	.02	22	3	4
	256	JFL	15000	.16	.01	24	5	0
	146	EUR	75000	7.75	4.26	33	5	0
Team 4	ID	Nationality Code	Cost	ValuationReal	Valuation/Minute	Age	Position	Alternative Position
	73	EXT	100000	12.0	9.3	33	1	0
	106	EUR	150000	10.39	6.49	31	2	1
	30	JFL	300000	14.2	9.94	29	1	0
	60	JFL	250000	11.8	8.56	36	2	3
	182	JFL	100000	10.3	6.44	34	2	0
	105	JFL	125000	11.7	7.31	30	3	0
	75	JFL	80000	12.88	9.66	24	3	0
	32	JFL	150000	17.8	12.02	25	4	0
	142	EUR	70000	11.48	7.46	29	4	0
	164	EXT	250000	18.9	16.07	40	4	0
	260	EUR	350000	16.6	9.96	26	4	5
	165	COT	100000	13.0	7.48	34	5	0
Team 5	ID	Nationality Code	Cost	ValuationReal	Valuation/Minute	Age	Position	Alternative Position
	73	EXT	100000	12.0	9.3	33	1	0
	106	EUR	150000	10.39	6.49	31	2	1
	30	JFL	300000	14.2	9.94	29	1	0
	60	JFL	250000	11.8	8.56	36	2	3
	182	JFL	100000	10.3	6.44	34	2	0
	31	JFL	350000	9.94	7.45	38	3	0
	75	JFL	80000	12.88	9.66	24	3	0
	32	JFL	150000	17.8	12.02	25	4	0
	142	EUR	70000	11.48	7.46	29	4	0
	164	EXT	250000	18.9	16.07	40	4	0
	260	EUR	350000	16.6	9.96	26	4	5
	165	COT	100000	13.0	7.48	34	5	0
Team 6	ID	Nationality Code	Cost	ValuationReal	Valuation/Minute	Age	Position	Alternative Position
	73	EXT	100000	12.0	9.3	33	1	0
	106	EUR	150000	10.39	6.49	31	2	1
	30	JFL	300000	14.2	9.94	29	1	0
	60	JFL	250000	11.8	8.56	36	2	3
	182	JFL	100000	10.3	6.44	34	2	0
	105	JFL	125000	11.7	7.31	30	3	0
	75	JFL	80000	12.88	9.66	24	3	0
	32	JFL	150000	17.8	12.02	25	4	0
	142	EUR	70000	11.48	7.46	29	4	0
	164	EXT	250000	18.9	16.07	40	4	0
	74	JFL	150000	10.5	7.61	36	5	4
	165	COT	100000	13.0	7.48	34	5	0
Team 7	ID	Nationality Code	Cost	ValuationReal	Valuation/Minute	Age	Position	Alternative Position
	73	EXT	100000	12.0	9.3	33	1	0
	106	EUR	150000	10.39	6.49	31	2	1
	30	JFL	300000	14.2	9.94	29	1	0
	182	JFL	100000	10.3	6.44	34	2	0
	119	JFL	400000	12.86	8.03	34	3	2
	105	JFL	125000	11.7	7.31	30	3	0
	75	JFL	80000	12.88	9.66	24	3	0
	199	JFL	350000	15.0	10.88	34	4	0
	32	JFL	150000	17.8	12.02	25	4	0
	164	EXT	250000	18.9	16.07	40	4	0
	74	JFL	150000	10.5	7.61	36	5	4
	165	COT	100000	13.0	7.48	34	5	0
Team 8	ID	Nationality Code	Cost	ValuationReal	Valuation/Minute	Age	Position	Alternative Position
	286	JFL	10000	.06	.0	20	1	0
	117	JFL	10000	.03	.0	19	1	0
	196	JFL	10000	.04	.0	26	1	0
	285	JFL	10000	.03	.0	27	3	2
	216	JFL	10000	.0	.0	24	2	0
	214	JFL	10000	.14	.01	22	3	0
	86	JFL	10000	.0	.0	21	2	3
	215	COT	10000	.09	.0	21	4	0
	162	JFL	10000	.0	.0	21	4	0
	142	EUR	70000	11.48	7.46	29	4	0
	256	JFL	15000	.16	.01	24	5	0
	146	EUR	75000	7.75	4.26	33	5	0
Team 9	ID	Nationality Code	Cost	ValuationReal	Valuation/Minute	Age	Position	Alternative Position
	73	EXT	100000	12.0	9.3	33	1	0
	236	JFL	80000	8.15	4.48	25	1	0
	30	JFL	300000	14.2	9.94	29	1	0
	60	JFL	250000	11.8	8.56	36	2	3
	182	JFL	100000	10.3	6.44	34	2	0
	105	JFL	125000	11.7	7.31	30	3	0
	75	JFL	80000	12.88	9.66	24	3	0
	32	JFL	150000	17.8	12.02	25	4	0
	142	EUR	70000	11.48	7.46	29	4	0
	164	EXT	250000	18.9	16.07	40	4	0
	260	EUR	350000	16.6	9.96	26	4	5
	165	COT	100000	13.0	7.48	34	5	0
Team 10	ID	Nationality Code	Cost	ValuationReal	Valuation/Minute	Age	Position	Alternative Position
	73	EXT	100000	12.0	9.3	33	1	0
	236	JFL	80000	8.15	4.48	25	1	0
	184	EUR	100000	7.9	4.54	30	1	2
	78	JFL	80000	5.56	3.2	34	2	3
	182	JFL	100000	10.3	6.44	34	2	0
	105	JFL	125000	11.7	7.31	30	3	0
	75	JFL	80000	12.88	9.66	24	3	0
	32	JFL	150000	17.8	12.02	25	4	0
	142	EUR	70000	11.48	7.46	29	4	0
	164	EXT	250000	18.9	16.07	40	4	0
	74	JFL	150000	10.5	7.61	36	5	4
	165	COT	100000	13.0	7.48	34	5	0
Team 11	ID	Nationality Code	Cost	ValuationReal	Valuation/Minute	Age	Position	Alternative Position
	286	JFL	10000	.06	.0	20	1	0
	197	JFL	10000	.0	.0	21	1	0
	117	JFL	10000	.03	.0	19	1	0
	71	JFL	20000	1.36	.37	22	3	2
	216	JFL	10000	.0	.0	24	2	0
	214	JFL	10000	.14	.01	22	3	0
	75	JFL	80000	12.88	9.66	24	3	0
	101	JFL	20000	-.15	-.04	22	4	0
	162	JFL	10000	.0	.0	21	4	0
	177	JFL	20000	.13	.02	22	3	4
	256	JFL	15000	.16	.01	24	5	0
	165	COT	100000	13.0	7.48	34	5	0
Team 12	ID	Nationality Code	Cost	ValuationReal	Valuation/Minute	Age	Position	Alternative Position
	286	JFL	10000	.06	.0	20	1	0
	197	JFL	10000	.0	.0	21	1	0
	117	JFL	10000	.03	.0	19	1	0
	285	JFL	10000	.03	.0	27	3	2
	216	JFL	10000	.0	.0	24	2	0
	214	JFL	10000	.14	.01	22	3	0
	75	JFL	80000	12.88	9.66	24	3	0
	215	COT	10000	.09	.0	21	4	0
	162	JFL	10000	.0	.0	21	4	0
	142	EUR	70000	11.48	7.46	29	4	0
	256	JFL	15000	.16	.01	24	5	0
	146	EUR	75000	7.75	4.26	33	5	0
Team 13	ID	Nationality Code	Cost	ValuationReal	Valuation/Minute	Age	Position	Alternative Position
	286	JFL	10000	.06	.0	20	1	0
	197	JFL	10000	.0	.0	21	1	0
	143	EXT	75000	8.48	5.3	36	1	0
	285	JFL	10000	.03	.0	27	3	2
	216	JFL	10000	.0	.0	24	2	0
	214	JFL	10000	.14	.01	22	3	0
	75	JFL	80000	12.88	9.66	24	3	0
	215	COT	10000	.09	.0	21	4	0
	162	JFL	10000	.0	.0	21	4	0
	142	EUR	70000	11.48	7.46	29	4	0
	256	JFL	15000	.16	.01	24	5	0
	146	EUR	75000	7.75	4.26	33	5	0
Team 14	ID	Nationality Code	Cost	ValuationReal	Valuation/Minute	Age	Position	Alternative Position
	73	EXT	100000	12.0	9.3	33	1	0
	236	JFL	80000	8.15	4.48	25	1	0
	30	JFL	300000	14.2	9.94	29	1	0
	60	JFL	250000	11.8	8.56	36	2	3
	182	JFL	100000	10.3	6.44	34	2	0
	105	JFL	125000	11.7	7.31	30	3	0
	75	JFL	80000	12.88	9.66	24	3	0
	32	JFL	150000	17.8	12.02	25	4	0
	142	EUR	70000	11.48	7.46	29	4	0
	164	EXT	250000	18.9	16.07	40	4	0
	74	JFL	150000	10.5	7.61	36	5	4
	260	EUR	350000	16.6	9.96	26	4	5
Team 15	ID	Nationality Code	Cost	ValuationReal	Valuation/Minute	Age	Position	Alternative Position
	73	EXT	100000	12.0	9.3	33	1	0
	184	EUR	100000	7.9	4.54	30	1	2
	30	JFL	300000	14.2	9.94	29	1	0
	182	JFL	100000	10.3	6.44	34	2	0
	60	JFL	250000	11.8	8.56	36	2	3
	105	JFL	125000	11.7	7.31	30	3	0
	75	JFL	80000	12.88	9.66	24	3	0
	32	JFL	150000	17.8	12.02	25	4	0
	142	EUR	70000	11.48	7.46	29	4	0
	164	EXT	250000	18.9	16.07	40	4	0
	74	JFL	150000	10.5	7.61	36	5	4
	165	COT	100000	13.0	7.48	34	5	0
Team 16	ID	Nationality Code	Cost	ValuationReal	Valuation/Minute	Age	Position	Alternative Position
	73	EXT	100000	12.0	9.3	33	1	0
	197	JFL	10000	.0	.0	21	1	0
	143	EXT	75000	8.48	5.3	36	1	0
	285	JFL	10000	.03	.0	27	3	2
	216	JFL	10000	.0	.0	24	2	0
	214	JFL	10000	.14	.01	22	3	0
	75	JFL	80000	12.88	9.66	24	3	0
	215	COT	10000	.09	.0	21	4	0
	162	JFL	10000	.0	.0	21	4	0
	142	EUR	70000	11.48	7.46	29	4	0
	256	JFL	15000	.16	.01	24	5	0
	146	EUR	75000	7.75	4.26	33	5	0
Team 17	ID	Nationality Code	Cost	ValuationReal	Valuation/Minute	Age	Position	Alternative Position
	73	EXT	100000	12.0	9.3	33	1	0
	106	EUR	150000	10.39	6.49	31	2	1
	30	JFL	300000	14.2	9.94	29	1	0
	182	JFL	100000	10.3	6.44	34	2	0
	183	EUR	150000	7.6	4.75	32	3	2
	105	JFL	125000	11.7	7.31	30	3	0
	75	JFL	80000	12.88	9.66	24	3	0
	32	JFL	150000	17.8	12.02	25	4	0
	142	EUR	70000	11.48	7.46	29	4	0
	164	EXT	250000	18.9	16.07	40	4	0
	74	JFL	150000	10.5	7.61	36	5	4
	165	COT	100000	13.0	7.48	34	5	0
Team 18	ID	Nationality Code	Cost	ValuationReal	Valuation/Minute	Age	Position	Alternative Position
	286	JFL	10000	.06	.0	20	1	0
	197	JFL	10000	.0	.0	21	1	0
	117	JFL	10000	.03	.0	19	1	0
	285	JFL	10000	.03	.0	27	3	2
	216	JFL	10000	.0	.0	24	2	0
	214	JFL	10000	.14	.01	22	3	0
	75	JFL	80000	12.88	9.66	24	3	0
	257	EUR	15000	.06	.0	21	4	0
	162	JFL	10000	.0	.0	21	4	0
	198	JFL	10000	.0	.0	23	4	0
	256	JFL	15000	.16	.01	24	5	0
	165	COT	100000	13.0	7.48	34	5	0
Team 19	ID	Nationality Code	Cost	ValuationReal	Valuation/Minute	Age	Position	Alternative Position
	286	JFL	10000	.06	.0	20	1	0
	117	JFL	10000	.03	.0	19	1	0
	197	JFL	10000	.0	.0	21	1	0
	71	JFL	20000	1.36	.37	22	3	2
	216	JFL	10000	.0	.0	24	2	0
	214	JFL	10000	.14	.01	22	3	0
	86	JFL	10000	.0	.0	21	2	3
	215	COT	10000	.09	.0	21	4	0
	162	JFL	10000	.0	.0	21	4	0
	177	JFL	20000	.13	.02	22	3	4
	256	JFL	15000	.16	.01	24	5	0
	146	EUR	75000	7.75	4.26	33	5	0
Team 20	ID	Nationality Code	Cost	ValuationReal	Valuation/Minute	Age	Position	Alternative Position
	286	JFL	10000	.06	.0	20	1	0
	117	JFL	10000	.03	.0	19	1	0
	197	JFL	10000	.0	.0	21	1	0
	285	JFL	10000	.03	.0	27	3	2
	216	JFL	10000	.0	.0	24	2	0
	214	JFL	10000	.14	.01	22	3	0
	75	JFL	80000	12.88	9.66	24	3	0
	147	EUR	60000	7.26	4.36	24	4	0
	162	JFL	10000	.0	.0	21	4	0
	142	EUR	70000	11.48	7.46	29	4	0
	256	JFL	15000	.16	.01	24	5	0
	165	COT	100000	13.0	7.48	34	5	0
Team 21	ID	Nationality Code	Cost	ValuationReal	Valuation/Minute	Age	Position	Alternative Position
	73	EXT	100000	12.0	9.3	33	1	0
	167	JFL	60000	5.4	2.84	23	1	0
	143	EXT	75000	8.48	5.3	36	1	0
	182	JFL	100000	10.3	6.44	34	2	0
	86	JFL	10000	.0	.0	21	2	3
	234	EUR	100000	9.22	5.76	31	3	0
	75	JFL	80000	12.88	9.66	24	3	0
	147	EUR	60000	7.26	4.36	24	4	0
	32	JFL	150000	17.8	12.02	25	4	0
	142	EUR	70000	11.48	7.46	29	4	0
	74	JFL	150000	10.5	7.61	36	5	4
	165	COT	100000	13.0	7.48	34	5	0
Team 22	ID	Nationality Code	Cost	ValuationReal	Valuation/Minute	Age	Position	Alternative Position
	73	EXT	100000	12.0	9.3	33	1	0
	236	JFL	80000	8.15	4.48	25	1	0
	143	EXT	75000	8.48	5.3	36	1	0
	182	JFL	100000	10.3	6.44	34	2	0
	86	JFL	10000	.0	.0	21	2	3
	234	EUR	100000	9.22	5.76	31	3	0
	75	JFL	80000	12.88	9.66	24	3	0
	147	EUR	60000	7.26	4.36	24	4	0
	32	JFL	150000	17.8	12.02	25	4	0
	142	EUR	70000	11.48	7.46	29	4	0
	146	EUR	75000	7.75	4.26	33	5	0
	165	COT	100000	13.0	7.48	34	5	0
Team 23	ID	Nationality Code	Cost	ValuationReal	Valuation/Minute	Age	Position	Alternative Position
	73	EXT	100000	12.0	9.3	33	1	0
	236	JFL	80000	8.15	4.48	25	1	0
	143	EXT	75000	8.48	5.3	36	1	0
	285	JFL	10000	.03	.0	27	3	2
	86	JFL	10000	.0	.0	21	2	3
	105	JFL	125000	11.7	7.31	30	3	0
	75	JFL	80000	12.88	9.66	24	3	0
	147	EUR	60000	7.26	4.36	24	4	0
	32	JFL	150000	17.8	12.02	25	4	0
	142	EUR	70000	11.48	7.46	29	4	0
	146	EUR	75000	7.75	4.26	33	5	0
	165	COT	100000	13.0	7.48	34	5	0
Team 24	ID	Nationality Code	Cost	ValuationReal	Valuation/Minute	Age	Position	Alternative Position
	73	EXT	100000	12.0	9.3	33	1	0
	236	JFL	80000	8.15	4.48	25	1	0
	184	EUR	100000	7.9	4.54	30	1	2
	106	EUR	150000	10.39	6.49	31	2	1
	182	JFL	100000	10.3	6.44	34	2	0
	105	JFL	125000	11.7	7.31	30	3	0
	75	JFL	80000	12.88	9.66	24	3	0
	32	JFL	150000	17.8	12.02	25	4	0
	142	EUR	70000	11.48	7.46	29	4	0
	164	EXT	250000	18.9	16.07	40	4	0
	74	JFL	150000	10.5	7.61	36	5	4
	165	COT	100000	13.0	7.48	34	5	0
Team 25	ID	Nationality Code	Cost	ValuationReal	Valuation/Minute	Age	Position	Alternative Position
	73	EXT	100000	12.0	9.3	33	1	0
	197	JFL	10000	.0	.0	21	1	0
	271	JFL	10000	-.04	.0	22	1	0
	71	JFL	20000	1.36	.37	22	3	2
	182	JFL	100000	10.3	6.44	34	2	0
	214	JFL	10000	.14	.01	22	3	0
	75	JFL	80000	12.88	9.66	24	3	0
	147	EUR	60000	7.26	4.36	24	4	0
	32	JFL	150000	17.8	12.02	25	4	0
	142	EUR	70000	11.48	7.46	29	4	0
	256	JFL	15000	.16	.01	24	5	0
	165	COT	100000	13.0	7.48	34	5	0
Team 26	ID	Nationality Code	Cost	ValuationReal	Valuation/Minute	Age	Position	Alternative Position
	286	JFL	10000	.06	.0	20	1	0
	197	JFL	10000	.0	.0	21	1	0
	117	JFL	10000	.03	.0	19	1	0
	71	JFL	20000	1.36	.37	22	3	2
	216	JFL	10000	.0	.0	24	2	0
	214	JFL	10000	.14	.01	22	3	0
	86	JFL	10000	.0	.0	21	2	3
	101	JFL	20000	-.15	-.04	22	4	0
	162	JFL	10000	.0	.0	21	4	0
	198	JFL	10000	.0	.0	23	4	0
	256	JFL	15000	.16	.01	24	5	0
	165	COT	100000	13.0	7.48	34	5	0
Team 27	ID	Nationality Code	Cost	ValuationReal	Valuation/Minute	Age	Position	Alternative Position
	73	EXT	100000	12.0	9.3	33	1	0
	197	JFL	10000	.0	.0	21	1	0
	143	EXT	75000	8.48	5.3	36	1	0
	71	JFL	20000	1.36	.37	22	3	2
	216	JFL	10000	.0	.0	24	2	0
	214	JFL	10000	.14	.01	22	3	0
	75	JFL	80000	12.88	9.66	24	3	0
	147	EUR	60000	7.26	4.36	24	4	0
	162	JFL	10000	.0	.0	21	4	0
	142	EUR	70000	11.48	7.46	29	4	0
	256	JFL	15000	.16	.01	24	5	0
	165	COT	100000	13.0	7.48	34	5	0
Team 28	ID	Nationality Code	Cost	ValuationReal	Valuation/Minute	Age	Position	Alternative Position
	73	EXT	100000	12.0	9.3	33	1	0
	236	JFL	80000	8.15	4.48	25	1	0
	30	JFL	300000	14.2	9.94	29	1	0
	106	EUR	150000	10.39	6.49	31	2	1
	182	JFL	100000	10.3	6.44	34	2	0
	105	JFL	125000	11.7	7.31	30	3	0
	75	JFL	80000	12.88	9.66	24	3	0
	32	JFL	150000	17.8	12.02	25	4	0
	142	EUR	70000	11.48	7.46	29	4	0
	164	EXT	250000	18.9	16.07	40	4	0
	74	JFL	150000	10.5	7.61	36	5	4
	165	COT	100000	13.0	7.48	34	5	0
Team 29	ID	Nationality Code	Cost	ValuationReal	Valuation/Minute	Age	Position	Alternative Position
	73	EXT	100000	12.0	9.3	33	1	0
	236	JFL	80000	8.15	4.48	25	1	0
	184	EUR	100000	7.9	4.54	30	1	2
	285	JFL	10000	.03	.0	27	3	2
	182	JFL	100000	10.3	6.44	34	2	0
	105	JFL	125000	11.7	7.31	30	3	0
	75	JFL	80000	12.88	9.66	24	3	0
	32	JFL	150000	17.8	12.02	25	4	0
	142	EUR	70000	11.48	7.46	29	4	0
	164	EXT	250000	18.9	16.07	40	4	0
	74	JFL	150000	10.5	7.61	36	5	4
	165	COT	100000	13.0	7.48	34	5	0
Team 30	ID	Nationality Code	Cost	ValuationReal	Valuation/Minute	Age	Position	Alternative Position
	73	EXT	100000	12.0	9.3	33	1	0
	236	JFL	80000	8.15	4.48	25	1	0
	184	EUR	100000	7.9	4.54	30	1	2
	182	JFL	100000	10.3	6.44	34	2	0
	86	JFL	10000	.0	.0	21	2	3
	234	EUR	100000	9.22	5.76	31	3	0
	75	JFL	80000	12.88	9.66	24	3	0
	32	JFL	150000	17.8	12.02	25	4	0
	142	EUR	70000	11.48	7.46	29	4	0
	164	EXT	250000	18.9	16.07	40	4	0
	146	EUR	75000	7.75	4.26	33	5	0
	165	COT	100000	13.0	7.48	34	5	0
Team 31	ID	Nationality Code	Cost	ValuationReal	Valuation/Minute	Age	Position	Alternative Position
	286	JFL	10000	.06	.0	20	1	0
	197	JFL	10000	.0	.0	21	1	0
	117	JFL	10000	.03	.0	19	1	0
	71	JFL	20000	1.36	.37	22	3	2
	216	JFL	10000	.0	.0	24	2	0
	214	JFL	10000	.14	.01	22	3	0
	75	JFL	80000	12.88	9.66	24	3	0
	215	COT	10000	.09	.0	21	4	0
	142	EUR	70000	11.48	7.46	29	4	0
	177	JFL	20000	.13	.02	22	3	4
	256	JFL	15000	.16	.01	24	5	0
	146	EUR	75000	7.75	4.26	33	5	0
Team 32	ID	Nationality Code	Cost	ValuationReal	Valuation/Minute	Age	Position	Alternative Position
	286	JFL	10000	.06	.0	20	1	0
	181	JFL	20000	.0	.0	23	1	0
	117	JFL	10000	.03	.0	19	1	0
	285	JFL	10000	.03	.0	27	3	2
	216	JFL	10000	.0	.0	24	2	0
	214	JFL	10000	.14	.01	22	3	0
	75	JFL	80000	12.88	9.66	24	3	0
	215	COT	10000	.09	.0	21	4	0
	162	JFL	10000	.0	.0	21	4	0
	177	JFL	20000	.13	.02	22	3	4
	256	JFL	15000	.16	.01	24	5	0
	146	EUR	75000	7.75	4.26	33	5	0
Team 33	ID	Nationality Code	Cost	ValuationReal	Valuation/Minute	Age	Position	Alternative Position
	286	JFL	10000	.06	.0	20	1	0
	73	EXT	100000	12.0	9.3	33	1	0
	117	JFL	10000	.03	.0	19	1	0
	71	JFL	20000	1.36	.37	22	3	2
	216	JFL	10000	.0	.0	24	2	0
	214	JFL	10000	.14	.01	22	3	0
	75	JFL	80000	12.88	9.66	24	3	0
	215	COT	10000	.09	.0	21	4	0
	142	EUR	70000	11.48	7.46	29	4	0
	177	JFL	20000	.13	.02	22	3	4
	256	JFL	15000	.16	.01	24	5	0
	146	EUR	75000	7.75	4.26	33	5	0
Team 34	ID	Nationality Code	Cost	ValuationReal	Valuation/Minute	Age	Position	Alternative Position
	73	EXT	100000	12.0	9.3	33	1	0
	197	JFL	10000	.0	.0	21	1	0
	143	EXT	75000	8.48	5.3	36	1	0
	86	JFL	10000	.0	.0	21	2	3
	216	JFL	10000	.0	.0	24	2	0
	214	JFL	10000	.14	.01	22	3	0
	75	JFL	80000	12.88	9.66	24	3	0
	147	EUR	60000	7.26	4.36	24	4	0
	32	JFL	150000	17.8	12.02	25	4	0
	142	EUR	70000	11.48	7.46	29	4	0
	146	EUR	75000	7.75	4.26	33	5	0
	165	COT	100000	13.0	7.48	34	5	0
Team 35	ID	Nationality Code	Cost	ValuationReal	Valuation/Minute	Age	Position	Alternative Position
	73	EXT	100000	12.0	9.3	33	1	0
	197	JFL	10000	.0	.0	21	1	0
	143	EXT	75000	8.48	5.3	36	1	0
	71	JFL	20000	1.36	.37	22	3	2
	182	JFL	100000	10.3	6.44	34	2	0
	214	JFL	10000	.14	.01	22	3	0
	75	JFL	80000	12.88	9.66	24	3	0
	147	EUR	60000	7.26	4.36	24	4	0
	32	JFL	150000	17.8	12.02	25	4	0
	142	EUR	70000	11.48	7.46	29	4	0
	256	JFL	15000	.16	.01	24	5	0
	165	COT	100000	13.0	7.48	34	5	0
Team 36	ID	Nationality Code	Cost	ValuationReal	Valuation/Minute	Age	Position	Alternative Position
	286	JFL	10000	.06	.0	20	1	0
	197	JFL	10000	.0	.0	21	1	0
	117	JFL	10000	.03	.0	19	1	0
	71	JFL	20000	1.36	.37	22	3	2
	216	JFL	10000	.0	.0	24	2	0
	214	JFL	10000	.14	.01	22	3	0
	86	JFL	10000	.0	.0	21	2	3
	101	JFL	20000	-.15	-.04	22	4	0
	162	JFL	10000	.0	.0	21	4	0
	177	JFL	20000	.13	.02	22	3	4
	256	JFL	15000	.16	.01	24	5	0
	165	COT	100000	13.0	7.48	34	5	0
Team 37	ID	Nationality Code	Cost	ValuationReal	Valuation/Minute	Age	Position	Alternative Position
	73	EXT	100000	12.0	9.3	33	1	0
	197	JFL	10000	.0	.0	21	1	0
	143	EXT	75000	8.48	5.3	36	1	0
	285	JFL	10000	.03	.0	27	3	2
	182	JFL	100000	10.3	6.44	34	2	0
	105	JFL	125000	11.7	7.31	30	3	0
	75	JFL	80000	12.88	9.66	24	3	0
	147	EUR	60000	7.26	4.36	24	4	0
	32	JFL	150000	17.8	12.02	25	4	0
	142	EUR	70000	11.48	7.46	29	4	0
	146	EUR	75000	7.75	4.26	33	5	0
	165	COT	100000	13.0	7.48	34	5	0
Team 38	ID	Nationality Code	Cost	ValuationReal	Valuation/Minute	Age	Position	Alternative Position
	73	EXT	100000	12.0	9.3	33	1	0
	197	JFL	10000	.0	.0	21	1	0
	143	EXT	75000	8.48	5.3	36	1	0
	86	JFL	10000	.0	.0	21	2	3
	216	JFL	10000	.0	.0	24	2	0
	214	JFL	10000	.14	.01	22	3	0
	75	JFL	80000	12.88	9.66	24	3	0
	147	EUR	60000	7.26	4.36	24	4	0
	32	JFL	150000	17.8	12.02	25	4	0
	142	EUR	70000	11.48	7.46	29	4	0
	256	JFL	15000	.16	.01	24	5	0
	165	COT	100000	13.0	7.48	34	5	0
Team 39	ID	Nationality Code	Cost	ValuationReal	Valuation/Minute	Age	Position	Alternative Position
	73	EXT	100000	12.0	9.3	33	1	0
	197	JFL	10000	.0	.0	21	1	0
	117	JFL	10000	.03	.0	19	1	0
	285	JFL	10000	.03	.0	27	3	2
	182	JFL	100000	10.3	6.44	34	2	0
	214	JFL	10000	.14	.01	22	3	0
	75	JFL	80000	12.88	9.66	24	3	0
	147	EUR	60000	7.26	4.36	24	4	0
	32	JFL	150000	17.8	12.02	25	4	0
	142	EUR	70000	11.48	7.46	29	4	0
	146	EUR	75000	7.75	4.26	33	5	0
	165	COT	100000	13.0	7.48	34	5	0
Team 40	ID	Nationality Code	Cost	ValuationReal	Valuation/Minute	Age	Position	Alternative Position
	73	EXT	100000	12.0	9.3	33	1	0
	236	JFL	80000	8.15	4.48	25	1	0
	106	EUR	150000	10.39	6.49	31	2	1
	182	JFL	100000	10.3	6.44	34	2	0
	86	JFL	10000	.0	.0	21	2	3
	105	JFL	125000	11.7	7.31	30	3	0
	75	JFL	80000	12.88	9.66	24	3	0
	32	JFL	150000	17.8	12.02	25	4	0
	142	EUR	70000	11.48	7.46	29	4	0
	164	EXT	250000	18.9	16.07	40	4	0
	74	JFL	150000	10.5	7.61	36	5	4
	165	COT	100000	13.0	7.48	34	5	0
Team 41	ID	Nationality Code	Cost	ValuationReal	Valuation/Minute	Age	Position	Alternative Position
	73	EXT	100000	12.0	9.3	33	1	0
	197	JFL	10000	.0	.0	21	1	0
	117	JFL	10000	.03	.0	19	1	0
	86	JFL	10000	.0	.0	21	2	3
	216	JFL	10000	.0	.0	24	2	0
	214	JFL	10000	.14	.01	22	3	0
	75	JFL	80000	12.88	9.66	24	3	0
	257	EUR	15000	.06	.0	21	4	0
	162	JFL	10000	.0	.0	21	4	0
	142	EUR	70000	11.48	7.46	29	4	0
	256	JFL	15000	.16	.01	24	5	0
	165	COT	100000	13.0	7.48	34	5	0
Team 42	ID	Nationality Code	Cost	ValuationReal	Valuation/Minute	Age	Position	Alternative Position
	73	EXT	100000	12.0	9.3	33	1	0
	197	JFL	10000	.0	.0	21	1	0
	143	EXT	75000	8.48	5.3	36	1	0
	71	JFL	20000	1.36	.37	22	3	2
	216	JFL	10000	.0	.0	24	2	0
	214	JFL	10000	.14	.01	22	3	0
	75	JFL	80000	12.88	9.66	24	3	0
	177	JFL	20000	.13	.02	22	3	4
	162	JFL	10000	.0	.0	21	4	0
	142	EUR	70000	11.48	7.46	29	4	0
	256	JFL	15000	.16	.01	24	5	0
	165	COT	100000	13.0	7.48	34	5	0
Team 43	ID	Nationality Code	Cost	ValuationReal	Valuation/Minute	Age	Position	Alternative Position
	73	EXT	100000	12.0	9.3	33	1	0
	236	JFL	80000	8.15	4.48	25	1	0
	143	EXT	75000	8.48	5.3	36	1	0
	285	JFL	10000	.03	.0	27	3	2
	182	JFL	100000	10.3	6.44	34	2	0
	105	JFL	125000	11.7	7.31	30	3	0
	75	JFL	80000	12.88	9.66	24	3	0
	147	EUR	60000	7.26	4.36	24	4	0
	32	JFL	150000	17.8	12.02	25	4	0
	142	EUR	70000	11.48	7.46	29	4	0
	146	EUR	75000	7.75	4.26	33	5	0
	165	COT	100000	13.0	7.48	34	5	0
Team 44	ID	Nationality Code	Cost	ValuationReal	Valuation/Minute	Age	Position	Alternative Position
	73	EXT	100000	12.0	9.3	33	1	0
	236	JFL	80000	8.15	4.48	25	1	0
	106	EUR	150000	10.39	6.49	31	2	1
	111	JFL	100000	7.06	4.06	32	3	2
	182	JFL	100000	10.3	6.44	34	2	0
	234	EUR	100000	9.22	5.76	31	3	0
	75	JFL	80000	12.88	9.66	24	3	0
	32	JFL	150000	17.8	12.02	25	4	0
	142	EUR	70000	11.48	7.46	29	4	0
	164	EXT	250000	18.9	16.07	40	4	0
	74	JFL	150000	10.5	7.61	36	5	4
	165	COT	100000	13.0	7.48	34	5	0
Team 45	ID	Nationality Code	Cost	ValuationReal	Valuation/Minute	Age	Position	Alternative Position
	73	EXT	100000	12.0	9.3	33	1	0
	236	JFL	80000	8.15	4.48	25	1	0
	106	EUR	150000	10.39	6.49	31	2	1
	182	JFL	100000	10.3	6.44	34	2	0
	86	JFL	10000	.0	.0	21	2	3
	234	EUR	100000	9.22	5.76	31	3	0
	75	JFL	80000	12.88	9.66	24	3	0
	32	JFL	150000	17.8	12.02	25	4	0
	142	EUR	70000	11.48	7.46	29	4	0
	164	EXT	250000	18.9	16.07	40	4	0
	146	EUR	75000	7.75	4.26	33	5	0
	165	COT	100000	13.0	7.48	34	5	0
Team 46	ID	Nationality Code	Cost	ValuationReal	Valuation/Minute	Age	Position	Alternative Position
	73	EXT	100000	12.0	9.3	33	1	0
	236	JFL	80000	8.15	4.48	25	1	0
	117	JFL	10000	.03	.0	19	1	0
	184	EUR	100000	7.9	4.54	30	1	2
	182	JFL	100000	10.3	6.44	34	2	0
	105	JFL	125000	11.7	7.31	30	3	0
	75	JFL	80000	12.88	9.66	24	3	0
	32	JFL	150000	17.8	12.02	25	4	0
	142	EUR	70000	11.48	7.46	29	4	0
	164	EXT	250000	18.9	16.07	40	4	0
	146	EUR	75000	7.75	4.26	33	5	0
	165	COT	100000	13.0	7.48	34	5	0
Team 47	ID	Nationality Code	Cost	ValuationReal	Valuation/Minute	Age	Position	Alternative Position
	73	EXT	100000	12.0	9.3	33	1	0
	236	JFL	80000	8.15	4.48	25	1	0
	103	JFL	20000	-.06	.0	22	1	0
	106	EUR	150000	10.39	6.49	31	2	1
	182	JFL	100000	10.3	6.44	34	2	0
	234	EUR	100000	9.22	5.76	31	3	0
	75	JFL	80000	12.88	9.66	24	3	0
	32	JFL	150000	17.8	12.02	25	4	0
	142	EUR	70000	11.48	7.46	29	4	0
	164	EXT	250000	18.9	16.07	40	4	0
	74	JFL	150000	10.5	7.61	36	5	4
	165	COT	100000	13.0	7.48	34	5	0
Team 48	ID	Nationality Code	Cost	ValuationReal	Valuation/Minute	Age	Position	Alternative Position
	73	EXT	100000	12.0	9.3	33	1	0
	236	JFL	80000	8.15	4.48	25	1	0
	106	EUR	150000	10.39	6.49	31	2	1
	60	JFL	250000	11.8	8.56	36	2	3
	182	JFL	100000	10.3	6.44	34	2	0
	234	EUR	100000	9.22	5.76	31	3	0
	75	JFL	80000	12.88	9.66	24	3	0
	32	JFL	150000	17.8	12.02	25	4	0
	142	EUR	70000	11.48	7.46	29	4	0
	164	EXT	250000	18.9	16.07	40	4	0
	74	JFL	150000	10.5	7.61	36	5	4
	165	COT	100000	13.0	7.48	34	5	0
Team 49	ID	Nationality Code	Cost	ValuationReal	Valuation/Minute	Age	Position	Alternative Position
	286	JFL	10000	.06	.0	20	1	0
	197	JFL	10000	.0	.0	21	1	0
	117	JFL	10000	.03	.0	19	1	0
	285	JFL	10000	.03	.0	27	3	2
	216	JFL	10000	.0	.0	24	2	0
	214	JFL	10000	.14	.01	22	3	0
	75	JFL	80000	12.88	9.66	24	3	0
	257	EUR	15000	.06	.0	21	4	0
	162	JFL	10000	.0	.0	21	4	0
	142	EUR	70000	11.48	7.46	29	4	0
	256	JFL	15000	.16	.01	24	5	0
	165	COT	100000	13.0	7.48	34	5	0
Team 50	ID	Nationality Code	Cost	ValuationReal	Valuation/Minute	Age	Position	Alternative Position
	73	EXT	100000	12.0	9.3	33	1	0
	106	EUR	150000	10.39	6.49	31	2	1
	236	JFL	80000	8.15	4.48	25	1	0
	182	JFL	100000	10.3	6.44	34	2	0
	183	EUR	150000	7.6	4.75	32	3	2
	105	JFL	125000	11.7	7.31	30	3	0
	75	JFL	80000	12.88	9.66	24	3	0
	32	JFL	150000	17.8	12.02	25	4	0
	142	EUR	70000	11.48	7.46	29	4	0
	164	EXT	250000	18.9	16.07	40	4	0
	74	JFL	150000	10.5	7.61	36	5	4
	165	COT	100000	13.0	7.48	34	5	0
Team 51	ID	Nationality Code	Cost	ValuationReal	Valuation/Minute	Age	Position	Alternative Position
	73	EXT	100000	12.0	9.3	33	1	0
	197	JFL	10000	.0	.0	21	1	0
	117	JFL	10000	.03	.0	19	1	0
	71	JFL	20000	1.36	.37	22	3	2
	216	JFL	10000	.0	.0	24	2	0
	75	JFL	80000	12.88	9.66	24	3	0
	214	JFL	10000	.14	.01	22	3	0
	142	EUR	70000	11.48	7.46	29	4	0
	32	JFL	150000	17.8	12.02	25	4	0
	177	JFL	20000	.13	.02	22	3	4
	256	JFL	15000	.16	.01	24	5	0
	165	COT	100000	13.0	7.48	34	5	0
Team 52	ID	Nationality Code	Cost	ValuationReal	Valuation/Minute	Age	Position	Alternative Position
	73	EXT	100000	12.0	9.3	33	1	0
	236	JFL	80000	8.15	4.48	25	1	0
	106	EUR	150000	10.39	6.49	31	2	1
	60	JFL	250000	11.8	8.56	36	2	3
	182	JFL	100000	10.3	6.44	34	2	0
	105	JFL	125000	11.7	7.31	30	3	0
	75	JFL	80000	12.88	9.66	24	3	0
	32	JFL	150000	17.8	12.02	25	4	0
	142	EUR	70000	11.48	7.46	29	4	0
	164	EXT	250000	18.9	16.07	40	4	0
	146	EUR	75000	7.75	4.26	33	5	0
	165	COT	100000	13.0	7.48	34	5	0
Team 53	ID	Nationality Code	Cost	ValuationReal	Valuation/Minute	Age	Position	Alternative Position
	73	EXT	100000	12.0	9.3	33	1	0
	236	JFL	80000	8.15	4.48	25	1	0
	184	EUR	100000	7.9	4.54	30	1	2
	60	JFL	250000	11.8	8.56	36	2	3
	182	JFL	100000	10.3	6.44	34	2	0
	105	JFL	125000	11.7	7.31	30	3	0
	75	JFL	80000	12.88	9.66	24	3	0
	32	JFL	150000	17.8	12.02	25	4	0
	142	EUR	70000	11.48	7.46	29	4	0
	164	EXT	250000	18.9	16.07	40	4	0
	74	JFL	150000	10.5	7.61	36	5	4
	165	COT	100000	13.0	7.48	34	5	0
Team 54	ID	Nationality Code	Cost	ValuationReal	Valuation/Minute	Age	Position	Alternative Position
	73	EXT	100000	12.0	9.3	33	1	0
	197	JFL	10000	.0	.0	21	1	0
	117	JFL	10000	.03	.0	19	1	0
	71	JFL	20000	1.36	.37	22	3	2
	182	JFL	100000	10.3	6.44	34	2	0
	214	JFL	10000	.14	.01	22	3	0
	75	JFL	80000	12.88	9.66	24	3	0
	32	JFL	150000	17.8	12.02	25	4	0
	104	EXT	150000	15.6	10.92	28	4	0
	142	EUR	70000	11.48	7.46	29	4	0
	256	JFL	15000	.16	.01	24	5	0
	165	COT	100000	13.0	7.48	34	5	0
Team 55	ID	Nationality Code	Cost	ValuationReal	Valuation/Minute	Age	Position	Alternative Position
	73	EXT	100000	12.0	9.3	33	1	0
	117	JFL	10000	.03	.0	19	1	0
	167	JFL	60000	5.4	2.84	23	1	0
	285	JFL	10000	.03	.0	27	3	2
	216	JFL	10000	.0	.0	24	2	0
	214	JFL	10000	.14	.01	22	3	0
	75	JFL	80000	12.88	9.66	24	3	0
	147	EUR	60000	7.26	4.36	24	4	0
	32	JFL	150000	17.8	12.02	25	4	0
	142	EUR	70000	11.48	7.46	29	4	0
	256	JFL	15000	.16	.01	24	5	0
	165	COT	100000	13.0	7.48	34	5	0
Team 56	ID	Nationality Code	Cost	ValuationReal	Valuation/Minute	Age	Position	Alternative Position
	73	EXT	100000	12.0	9.3	33	1	0
	117	JFL	10000	.03	.0	19	1	0
	167	JFL	60000	5.4	2.84	23	1	0
	285	JFL	10000	.03	.0	27	3	2
	216	JFL	10000	.0	.0	24	2	0
	214	JFL	10000	.14	.01	22	3	0
	75	JFL	80000	12.88	9.66	24	3	0
	147	EUR	60000	7.26	4.36	24	4	0
	162	JFL	10000	.0	.0	21	4	0
	142	EUR	70000	11.48	7.46	29	4	0
	256	JFL	15000	.16	.01	24	5	0
	165	COT	100000	13.0	7.48	34	5	0
Team 57	ID	Nationality Code	Cost	ValuationReal	Valuation/Minute	Age	Position	Alternative Position
	286	JFL	10000	.06	.0	20	1	0
	73	EXT	100000	12.0	9.3	33	1	0
	117	JFL	10000	.03	.0	19	1	0
	216	JFL	10000	.0	.0	24	2	0
	285	JFL	10000	.03	.0	27	3	2
	75	JFL	80000	12.88	9.66	24	3	0
	214	JFL	10000	.14	.01	22	3	0
	32	JFL	150000	17.8	12.02	25	4	0
	162	JFL	10000	.0	.0	21	4	0
	142	EUR	70000	11.48	7.46	29	4	0
	256	JFL	15000	.16	.01	24	5	0
	165	COT	100000	13.0	7.48	34	5	0
Team 58	ID	Nationality Code	Cost	ValuationReal	Valuation/Minute	Age	Position	Alternative Position
	73	EXT	100000	12.0	9.3	33	1	0
	197	JFL	10000	.0	.0	21	1	0
	196	JFL	10000	.04	.0	26	1	0
	216	JFL	10000	.0	.0	24	2	0
	285	JFL	10000	.03	.0	27	3	2
	75	JFL	80000	12.88	9.66	24	3	0
	214	JFL	10000	.14	.01	22	3	0
	147	EUR	60000	7.26	4.36	24	4	0
	162	JFL	10000	.0	.0	21	4	0
	142	EUR	70000	11.48	7.46	29	4	0
	146	EUR	75000	7.75	4.26	33	5	0
	165	COT	100000	13.0	7.48	34	5	0
Team 59	ID	Nationality Code	Cost	ValuationReal	Valuation/Minute	Age	Position	Alternative Position
	73	EXT	100000	12.0	9.3	33	1	0
	236	JFL	80000	8.15	4.48	25	1	0
	106	EUR	150000	10.39	6.49	31	2	1
	60	JFL	250000	11.8	8.56	36	2	3
	182	JFL	100000	10.3	6.44	34	2	0
	105	JFL	125000	11.7	7.31	30	3	0
	75	JFL	80000	12.88	9.66	24	3	0
	32	JFL	150000	17.8	12.02	25	4	0
	142	EUR	70000	11.48	7.46	29	4	0
	164	EXT	250000	18.9	16.07	40	4	0
	74	JFL	150000	10.5	7.61	36	5	4
	165	COT	100000	13.0	7.48	34	5	0
Team 60	ID	Nationality Code	Cost	ValuationReal	Valuation/Minute	Age	Position	Alternative Position
	73	EXT	100000	12.0	9.3	33	1	0
	197	JFL	10000	.0	.0	21	1	0
	143	EXT	75000	8.48	5.3	36	1	0
	71	JFL	20000	1.36	.37	22	3	2
	182	JFL	100000	10.3	6.44	34	2	0
	214	JFL	10000	.14	.01	22	3	0
	75	JFL	80000	12.88	9.66	24	3	0
	32	JFL	150000	17.8	12.02	25	4	0
	162	JFL	10000	.0	.0	21	4	0
	142	EUR	70000	11.48	7.46	29	4	0
	256	JFL	15000	.16	.01	24	5	0
	165	COT	100000	13.0	7.48	34	5	0
Team 61	ID	Nationality Code	Cost	ValuationReal	Valuation/Minute	Age	Position	Alternative Position
	73	EXT	100000	12.0	9.3	33	1	0
	236	JFL	80000	8.15	4.48	25	1	0
	143	EXT	75000	8.48	5.3	36	1	0
	71	JFL	20000	1.36	.37	22	3	2
	216	JFL	10000	.0	.0	24	2	0
	214	JFL	10000	.14	.01	22	3	0
	75	JFL	80000	12.88	9.66	24	3	0
	147	EUR	60000	7.26	4.36	24	4	0
	32	JFL	150000	17.8	12.02	25	4	0
	142	EUR	70000	11.48	7.46	29	4	0
	146	EUR	75000	7.75	4.26	33	5	0
	165	COT	100000	13.0	7.48	34	5	0
Team 62	ID	Nationality Code	Cost	ValuationReal	Valuation/Minute	Age	Position	Alternative Position
	73	EXT	100000	12.0	9.3	33	1	0
	197	JFL	10000	.0	.0	21	1	0
	117	JFL	10000	.03	.0	19	1	0
	285	JFL	10000	.03	.0	27	3	2
	216	JFL	10000	.0	.0	24	2	0
	214	JFL	10000	.14	.01	22	3	0
	75	JFL	80000	12.88	9.66	24	3	0
	215	COT	10000	.09	.0	21	4	0
	162	JFL	10000	.0	.0	21	4	0
	142	EUR	70000	11.48	7.46	29	4	0
	256	JFL	15000	.16	.01	24	5	0
	146	EUR	75000	7.75	4.26	33	5	0
Team 63	ID	Nationality Code	Cost	ValuationReal	Valuation/Minute	Age	Position	Alternative Position
	73	EXT	100000	12.0	9.3	33	1	0
	197	JFL	10000	.0	.0	21	1	0
	117	JFL	10000	.03	.0	19	1	0
	71	JFL	20000	1.36	.37	22	3	2
	216	JFL	10000	.0	.0	24	2	0
	75	JFL	80000	12.88	9.66	24	3	0
	214	JFL	10000	.14	.01	22	3	0
	142	EUR	70000	11.48	7.46	29	4	0
	162	JFL	10000	.0	.0	21	4	0
	177	JFL	20000	.13	.02	22	3	4
	256	JFL	15000	.16	.01	24	5	0
	165	COT	100000	13.0	7.48	34	5	0
Team 64	ID	Nationality Code	Cost	ValuationReal	Valuation/Minute	Age	Position	Alternative Position
	286	JFL	10000	.06	.0	20	1	0
	197	JFL	10000	.0	.0	21	1	0
	117	JFL	10000	.03	.0	19	1	0
	71	JFL	20000	1.36	.37	22	3	2
	216	JFL	10000	.0	.0	24	2	0
	214	JFL	10000	.14	.01	22	3	0
	75	JFL	80000	12.88	9.66	24	3	0
	101	JFL	20000	-.15	-.04	22	4	0
	162	JFL	10000	.0	.0	21	4	0
	142	EUR	70000	11.48	7.46	29	4	0
	256	JFL	15000	.16	.01	24	5	0
	165	COT	100000	13.0	7.48	34	5	0
Team 65	ID	Nationality Code	Cost	ValuationReal	Valuation/Minute	Age	Position	Alternative Position
	286	JFL	10000	.06	.0	20	1	0
	197	JFL	10000	.0	.0	21	1	0
	117	JFL	10000	.03	.0	19	1	0
	285	JFL	10000	.03	.0	27	3	2
	14	JFL	10000	-.03	.0	21	2	0
	214	JFL	10000	.14	.01	22	3	0
	75	JFL	80000	12.88	9.66	24	3	0
	215	COT	10000	.09	.0	21	4	0
	162	JFL	10000	.0	.0	21	4	0
	198	JFL	10000	.0	.0	23	4	0
	256	JFL	15000	.16	.01	24	5	0
	146	EUR	75000	7.75	4.26	33	5	0
Team 66	ID	Nationality Code	Cost	ValuationReal	Valuation/Minute	Age	Position	Alternative Position
	73	EXT	100000	12.0	9.3	33	1	0
	197	JFL	10000	.0	.0	21	1	0
	143	EXT	75000	8.48	5.3	36	1	0
	182	JFL	100000	10.3	6.44	34	2	0
	86	JFL	10000	.0	.0	21	2	3
	214	JFL	10000	.14	.01	22	3	0
	75	JFL	80000	12.88	9.66	24	3	0
	147	EUR	60000	7.26	4.36	24	4	0
	32	JFL	150000	17.8	12.02	25	4	0
	142	EUR	70000	11.48	7.46	29	4	0
	146	EUR	75000	7.75	4.26	33	5	0
	165	COT	100000	13.0	7.48	34	5	0
Team 67	ID	Nationality Code	Cost	ValuationReal	Valuation/Minute	Age	Position	Alternative Position
	73	EXT	100000	12.0	9.3	33	1	0
	197	JFL	10000	.0	.0	21	1	0
	117	JFL	10000	.03	.0	19	1	0
	216	JFL	10000	.0	.0	24	2	0
	285	JFL	10000	.03	.0	27	3	2
	75	JFL	80000	12.88	9.66	24	3	0
	214	JFL	10000	.14	.01	22	3	0
	147	EUR	60000	7.26	4.36	24	4	0
	162	JFL	10000	.0	.0	21	4	0
	142	EUR	70000	11.48	7.46	29	4	0
	256	JFL	15000	.16	.01	24	5	0
	165	COT	100000	13.0	7.48	34	5	0
Team 68	ID	Nationality Code	Cost	ValuationReal	Valuation/Minute	Age	Position	Alternative Position
	73	EXT	100000	12.0	9.3	33	1	0
	197	JFL	10000	.0	.0	21	1	0
	143	EXT	75000	8.48	5.3	36	1	0
	71	JFL	20000	1.36	.37	22	3	2
	216	JFL	10000	.0	.0	24	2	0
	214	JFL	10000	.14	.01	22	3	0
	75	JFL	80000	12.88	9.66	24	3	0
	177	JFL	20000	.13	.02	22	3	4
	32	JFL	150000	17.8	12.02	25	4	0
	142	EUR	70000	11.48	7.46	29	4	0
	256	JFL	15000	.16	.01	24	5	0
	165	COT	100000	13.0	7.48	34	5	0
Team 69	ID	Nationality Code	Cost	ValuationReal	Valuation/Minute	Age	Position	Alternative Position
	73	EXT	100000	12.0	9.3	33	1	0
	236	JFL	80000	8.15	4.48	25	1	0
	143	EXT	75000	8.48	5.3	36	1	0
	71	JFL	20000	1.36	.37	22	3	2
	182	JFL	100000	10.3	6.44	34	2	0
	214	JFL	10000	.14	.01	22	3	0
	75	JFL	80000	12.88	9.66	24	3	0
	147	EUR	60000	7.26	4.36	24	4	0
	32	JFL	150000	17.8	12.02	25	4	0
	142	EUR	70000	11.48	7.46	29	4	0
	74	JFL	150000	10.5	7.61	36	5	4
	165	COT	100000	13.0	7.48	34	5	0
Team 70	ID	Nationality Code	Cost	ValuationReal	Valuation/Minute	Age	Position	Alternative Position
	73	EXT	100000	12.0	9.3	33	1	0
	236	JFL	80000	8.15	4.48	25	1	0
	143	EXT	75000	8.48	5.3	36	1	0
	285	JFL	10000	.03	.0	27	3	2
	216	JFL	10000	.0	.0	24	2	0
	214	JFL	10000	.14	.01	22	3	0
	75	JFL	80000	12.88	9.66	24	3	0
	147	EUR	60000	7.26	4.36	24	4	0
	162	JFL	10000	.0	.0	21	4	0
	142	EUR	70000	11.48	7.46	29	4	0
	256	JFL	15000	.16	.01	24	5	0
	165	COT	100000	13.0	7.48	34	5	0
Team 71	ID	Nationality Code	Cost	ValuationReal	Valuation/Minute	Age	Position	Alternative Position
	73	EXT	100000	12.0	9.3	33	1	0
	236	JFL	80000	8.15	4.48	25	1	0
	143	EXT	75000	8.48	5.3	36	1	0
	111	JFL	100000	7.06	4.06	32	3	2
	182	JFL	100000	10.3	6.44	34	2	0
	105	JFL	125000	11.7	7.31	30	3	0
	75	JFL	80000	12.88	9.66	24	3	0
	147	EUR	60000	7.26	4.36	24	4	0
	32	JFL	150000	17.8	12.02	25	4	0
	142	EUR	70000	11.48	7.46	29	4	0
	74	JFL	150000	10.5	7.61	36	5	4
	165	COT	100000	13.0	7.48	34	5	0
Team 72	ID	Nationality Code	Cost	ValuationReal	Valuation/Minute	Age	Position	Alternative Position
	73	EXT	100000	12.0	9.3	33	1	0
	236	JFL	80000	8.15	4.48	25	1	0
	143	EXT	75000	8.48	5.3	36	1	0
	285	JFL	10000	.03	.0	27	3	2
	182	JFL	100000	10.3	6.44	34	2	0
	214	JFL	10000	.14	.01	22	3	0
	75	JFL	80000	12.88	9.66	24	3	0
	147	EUR	60000	7.26	4.36	24	4	0
	32	JFL	150000	17.8	12.02	25	4	0
	142	EUR	70000	11.48	7.46	29	4	0
	146	EUR	75000	7.75	4.26	33	5	0
	165	COT	100000	13.0	7.48	34	5	0
Team 73	ID	Nationality Code	Cost	ValuationReal	Valuation/Minute	Age	Position	Alternative Position
	73	EXT	100000	12.0	9.3	33	1	0
	106	EUR	150000	10.39	6.49	31	2	1
	30	JFL	300000	14.2	9.94	29	1	0
	60	JFL	250000	11.8	8.56	36	2	3
	182	JFL	100000	10.3	6.44	34	2	0
	105	JFL	125000	11.7	7.31	30	3	0
	75	JFL	80000	12.88	9.66	24	3	0
	32	JFL	150000	17.8	12.02	25	4	0
	142	EUR	70000	11.48	7.46	29	4	0
	164	EXT	250000	18.9	16.07	40	4	0
	146	EUR	75000	7.75	4.26	33	5	0
	165	COT	100000	13.0	7.48	34	5	0
Team 74	ID	Nationality Code	Cost	ValuationReal	Valuation/Minute	Age	Position	Alternative Position
	73	EXT	100000	12.0	9.3	33	1	0
	106	EUR	150000	10.39	6.49	31	2	1
	236	JFL	80000	8.15	4.48	25	1	0
	182	JFL	100000	10.3	6.44	34	2	0
	78	JFL	80000	5.56	3.2	34	2	3
	105	JFL	125000	11.7	7.31	30	3	0
	75	JFL	80000	12.88	9.66	24	3	0
	32	JFL	150000	17.8	12.02	25	4	0
	142	EUR	70000	11.48	7.46	29	4	0
	164	EXT	250000	18.9	16.07	40	4	0
	74	JFL	150000	10.5	7.61	36	5	4
	165	COT	100000	13.0	7.48	34	5	0
Team 75	ID	Nationality Code	Cost	ValuationReal	Valuation/Minute	Age	Position	Alternative Position
	73	EXT	100000	12.0	9.3	33	1	0
	236	JFL	80000	8.15	4.48	25	1	0
	197	JFL	10000	.0	.0	21	1	0
	182	JFL	100000	10.3	6.44	34	2	0
	285	JFL	10000	.03	.0	27	3	2
	234	EUR	100000	9.22	5.76	31	3	0
	75	JFL	80000	12.88	9.66	24	3	0
	32	JFL	150000	17.8	12.02	25	4	0
	142	EUR	70000	11.48	7.46	29	4	0
	164	EXT	250000	18.9	16.07	40	4	0
	74	JFL	150000	10.5	7.61	36	5	4
	165	COT	100000	13.0	7.48	34	5	0
Team 76	ID	Nationality Code	Cost	ValuationReal	Valuation/Minute	Age	Position	Alternative Position
	73	EXT	100000	12.0	9.3	33	1	0
	197	JFL	10000	.0	.0	21	1	0
	143	EXT	75000	8.48	5.3	36	1	0
	71	JFL	20000	1.36	.37	22	3	2
	182	JFL	100000	10.3	6.44	34	2	0
	105	JFL	125000	11.7	7.31	30	3	0
	75	JFL	80000	12.88	9.66	24	3	0
	147	EUR	60000	7.26	4.36	24	4	0
	32	JFL	150000	17.8	12.02	25	4	0
	142	EUR	70000	11.48	7.46	29	4	0
	256	JFL	15000	.16	.01	24	5	0
	165	COT	100000	13.0	7.48	34	5	0
Team 77	ID	Nationality Code	Cost	ValuationReal	Valuation/Minute	Age	Position	Alternative Position
	73	EXT	100000	12.0	9.3	33	1	0
	197	JFL	10000	.0	.0	21	1	0
	196	JFL	10000	.04	.0	26	1	0
	86	JFL	10000	.0	.0	21	2	3
	216	JFL	10000	.0	.0	24	2	0
	214	JFL	10000	.14	.01	22	3	0
	75	JFL	80000	12.88	9.66	24	3	0
	147	EUR	60000	7.26	4.36	24	4	0
	32	JFL	150000	17.8	12.02	25	4	0
	142	EUR	70000	11.48	7.46	29	4	0
	146	EUR	75000	7.75	4.26	33	5	0
	165	COT	100000	13.0	7.48	34	5	0
Team 78	ID	Nationality Code	Cost	ValuationReal	Valuation/Minute	Age	Position	Alternative Position
	73	EXT	100000	12.0	9.3	33	1	0
	236	JFL	80000	8.15	4.48	25	1	0
	143	EXT	75000	8.48	5.3	36	1	0
	285	JFL	10000	.03	.0	27	3	2
	14	JFL	10000	-.03	.0	21	2	0
	105	JFL	125000	11.7	7.31	30	3	0
	75	JFL	80000	12.88	9.66	24	3	0
	147	EUR	60000	7.26	4.36	24	4	0
	32	JFL	150000	17.8	12.02	25	4	0
	142	EUR	70000	11.48	7.46	29	4	0
	256	JFL	15000	.16	.01	24	5	0
	165	COT	100000	13.0	7.48	34	5	0
Team 79	ID	Nationality Code	Cost	ValuationReal	Valuation/Minute	Age	Position	Alternative Position
	73	EXT	100000	12.0	9.3	33	1	0
	197	JFL	10000	.0	.0	21	1	0
	143	EXT	75000	8.48	5.3	36	1	0
	285	JFL	10000	.03	.0	27	3	2
	216	JFL	10000	.0	.0	24	2	0
	214	JFL	10000	.14	.01	22	3	0
	75	JFL	80000	12.88	9.66	24	3	0
	32	JFL	150000	17.8	12.02	25	4	0
	162	JFL	10000	.0	.0	21	4	0
	142	EUR	70000	11.48	7.46	29	4	0
	256	JFL	15000	.16	.01	24	5	0
	165	COT	100000	13.0	7.48	34	5	0
Team 80	ID	Nationality Code	Cost	ValuationReal	Valuation/Minute	Age	Position	Alternative Position
	73	EXT	100000	12.0	9.3	33	1	0
	197	JFL	10000	.0	.0	21	1	0
	117	JFL	10000	.03	.0	19	1	0
	71	JFL	20000	1.36	.37	22	3	2
	216	JFL	10000	.0	.0	24	2	0
	214	JFL	10000	.14	.01	22	3	0
	75	JFL	80000	12.88	9.66	24	3	0
	147	EUR	60000	7.26	4.36	24	4	0
	162	JFL	10000	.0	.0	21	4	0
	142	EUR	70000	11.48	7.46	29	4	0
	256	JFL	15000	.16	.01	24	5	0
	165	COT	100000	13.0	7.48	34	5	0
Team 81	ID	Nationality Code	Cost	ValuationReal	Valuation/Minute	Age	Position	Alternative Position
	73	EXT	100000	12.0	9.3	33	1	0
	236	JFL	80000	8.15	4.48	25	1	0
	117	JFL	10000	.03	.0	19	1	0
	71	JFL	20000	1.36	.37	22	3	2
	182	JFL	100000	10.3	6.44	34	2	0
	105	JFL	125000	11.7	7.31	30	3	0
	75	JFL	80000	12.88	9.66	24	3	0
	32	JFL	150000	17.8	12.02	25	4	0
	142	EUR	70000	11.48	7.46	29	4	0
	164	EXT	250000	18.9	16.07	40	4	0
	146	EUR	75000	7.75	4.26	33	5	0
	165	COT	100000	13.0	7.48	34	5	0
Team 82	ID	Nationality Code	Cost	ValuationReal	Valuation/Minute	Age	Position	Alternative Position
	73	EXT	100000	12.0	9.3	33	1	0
	197	JFL	10000	.0	.0	21	1	0
	117	JFL	10000	.03	.0	19	1	0
	14	JFL	10000	-.03	.0	21	2	0
	285	JFL	10000	.03	.0	27	3	2
	75	JFL	80000	12.88	9.66	24	3	0
	214	JFL	10000	.14	.01	22	3	0
	147	EUR	60000	7.26	4.36	24	4	0
	32	JFL	150000	17.8	12.02	25	4	0
	142	EUR	70000	11.48	7.46	29	4	0
	256	JFL	15000	.16	.01	24	5	0
	165	COT	100000	13.0	7.48	34	5	0
Team 83	ID	Nationality Code	Cost	ValuationReal	Valuation/Minute	Age	Position	Alternative Position
	73	EXT	100000	12.0	9.3	33	1	0
	236	JFL	80000	8.15	4.48	25	1	0
	143	EXT	75000	8.48	5.3	36	1	0
	71	JFL	20000	1.36	.37	22	3	2
	182	JFL	100000	10.3	6.44	34	2	0
	105	JFL	125000	11.7	7.31	30	3	0
	75	JFL	80000	12.88	9.66	24	3	0
	147	EUR	60000	7.26	4.36	24	4	0
	32	JFL	150000	17.8	12.02	25	4	0
	142	EUR	70000	11.48	7.46	29	4	0
	256	JFL	15000	.16	.01	24	5	0
	165	COT	100000	13.0	7.48	34	5	0
Team 84	ID	Nationality Code	Cost	ValuationReal	Valuation/Minute	Age	Position	Alternative Position
	73	EXT	100000	12.0	9.3	33	1	0
	236	JFL	80000	8.15	4.48	25	1	0
	143	EXT	75000	8.48	5.3	36	1	0
	71	JFL	20000	1.36	.37	22	3	2
	182	JFL	100000	10.3	6.44	34	2	0
	214	JFL	10000	.14	.01	22	3	0
	75	JFL	80000	12.88	9.66	24	3	0
	147	EUR	60000	7.26	4.36	24	4	0
	32	JFL	150000	17.8	12.02	25	4	0
	142	EUR	70000	11.48	7.46	29	4	0
	256	JFL	15000	.16	.01	24	5	0
	165	COT	100000	13.0	7.48	34	5	0
Team 85	ID	Nationality Code	Cost	ValuationReal	Valuation/Minute	Age	Position	Alternative Position
	73	EXT	100000	12.0	9.3	33	1	0
	106	EUR	150000	10.39	6.49	31	2	1
	30	JFL	300000	14.2	9.94	29	1	0
	60	JFL	250000	11.8	8.56	36	2	3
	182	JFL	100000	10.3	6.44	34	2	0
	105	JFL	125000	11.7	7.31	30	3	0
	75	JFL	80000	12.88	9.66	24	3	0
	32	JFL	150000	17.8	12.02	25	4	0
	142	EUR	70000	11.48	7.46	29	4	0
	164	EXT	250000	18.9	16.07	40	4	0
	74	JFL	150000	10.5	7.61	36	5	4
	165	COT	100000	13.0	7.48	34	5	0
Team 86	ID	Nationality Code	Cost	ValuationReal	Valuation/Minute	Age	Position	Alternative Position
	73	EXT	100000	12.0	9.3	33	1	0
	236	JFL	80000	8.15	4.48	25	1	0
	30	JFL	300000	14.2	9.94	29	1	0
	60	JFL	250000	11.8	8.56	36	2	3
	182	JFL	100000	10.3	6.44	34	2	0
	105	JFL	125000	11.7	7.31	30	3	0
	75	JFL	80000	12.88	9.66	24	3	0
	32	JFL	150000	17.8	12.02	25	4	0
	142	EUR	70000	11.48	7.46	29	4	0
	164	EXT	250000	18.9	16.07	40	4	0
	260	EUR	350000	16.6	9.96	26	4	5
	165	COT	100000	13.0	7.48	34	5	0
Team 87	ID	Nationality Code	Cost	ValuationReal	Valuation/Minute	Age	Position	Alternative Position
	73	EXT	100000	12.0	9.3	33	1	0
	236	JFL	80000	8.15	4.48	25	1	0
	271	JFL	10000	-.04	.0	22	1	0
	182	JFL	100000	10.3	6.44	34	2	0
	285	JFL	10000	.03	.0	27	3	2
	105	JFL	125000	11.7	7.31	30	3	0
	75	JFL	80000	12.88	9.66	24	3	0
	32	JFL	150000	17.8	12.02	25	4	0
	142	EUR	70000	11.48	7.46	29	4	0
	164	EXT	250000	18.9	16.07	40	4	0
	146	EUR	75000	7.75	4.26	33	5	0
	165	COT	100000	13.0	7.48	34	5	0
Team 88	ID	Nationality Code	Cost	ValuationReal	Valuation/Minute	Age	Position	Alternative Position
	73	EXT	100000	12.0	9.3	33	1	0
	236	JFL	80000	8.15	4.48	25	1	0
	143	EXT	75000	8.48	5.3	36	1	0
	216	JFL	10000	.0	.0	24	2	0
	182	JFL	100000	10.3	6.44	34	2	0
	105	JFL	125000	11.7	7.31	30	3	0
	75	JFL	80000	12.88	9.66	24	3	0
	147	EUR	60000	7.26	4.36	24	4	0
	32	JFL	150000	17.8	12.02	25	4	0
	142	EUR	70000	11.48	7.46	29	4	0
	74	JFL	150000	10.5	7.61	36	5	4
	165	COT	100000	13.0	7.48	34	5	0
Team 89	ID	Nationality Code	Cost	ValuationReal	Valuation/Minute	Age	Position	Alternative Position
	73	EXT	100000	12.0	9.3	33	1	0
	236	JFL	80000	8.15	4.48	25	1	0
	117	JFL	10000	.03	.0	19	1	0
	71	JFL	20000	1.36	.37	22	3	2
	182	JFL	100000	10.3	6.44	34	2	0
	234	EUR	100000	9.22	5.76	31	3	0
	75	JFL	80000	12.88	9.66	24	3	0
	32	JFL	150000	17.8	12.02	25	4	0
	142	EUR	70000	11.48	7.46	29	4	0
	164	EXT	250000	18.9	16.07	40	4	0
	146	EUR	75000	7.75	4.26	33	5	0
	165	COT	100000	13.0	7.48	34	5	0
Team 90	ID	Nationality Code	Cost	ValuationReal	Valuation/Minute	Age	Position	Alternative Position
	73	EXT	100000	12.0	9.3	33	1	0
	236	JFL	80000	8.15	4.48	25	1	0
	106	EUR	150000	10.39	6.49	31	2	1
	182	JFL	100000	10.3	6.44	34	2	0
	86	JFL	10000	.0	.0	21	2	3
	105	JFL	125000	11.7	7.31	30	3	0
	75	JFL	80000	12.88	9.66	24	3	0
	32	JFL	150000	17.8	12.02	25	4	0
	142	EUR	70000	11.48	7.46	29	4	0
	164	EXT	250000	18.9	16.07	40	4	0
	146	EUR	75000	7.75	4.26	33	5	0
	165	COT	100000	13.0	7.48	34	5	0
Team 91	ID	Nationality Code	Cost	ValuationReal	Valuation/Minute	Age	Position	Alternative Position
	73	EXT	100000	12.0	9.3	33	1	0
	236	JFL	80000	8.15	4.48	25	1	0
	143	EXT	75000	8.48	5.3	36	1	0
	71	JFL	20000	1.36	.37	22	3	2
	182	JFL	100000	10.3	6.44	34	2	0
	234	EUR	100000	9.22	5.76	31	3	0
	75	JFL	80000	12.88	9.66	24	3	0
	147	EUR	60000	7.26	4.36	24	4	0
	32	JFL	150000	17.8	12.02	25	4	0
	142	EUR	70000	11.48	7.46	29	4	0
	74	JFL	150000	10.5	7.61	36	5	4
	165	COT	100000	13.0	7.48	34	5	0
Team 92	ID	Nationality Code	Cost	ValuationReal	Valuation/Minute	Age	Position	Alternative Position
	73	EXT	100000	12.0	9.3	33	1	0
	236	JFL	80000	8.15	4.48	25	1	0
	30	JFL	300000	14.2	9.94	29	1	0
	106	EUR	150000	10.39	6.49	31	2	1
	182	JFL	100000	10.3	6.44	34	2	0
	105	JFL	125000	11.7	7.31	30	3	0
	75	JFL	80000	12.88	9.66	24	3	0
	32	JFL	150000	17.8	12.02	25	4	0
	142	EUR	70000	11.48	7.46	29	4	0
	164	EXT	250000	18.9	16.07	40	4	0
	74	JFL	150000	10.5	7.61	36	5	4
	165	COT	100000	13.0	7.48	34	5	0
Team 93	ID	Nationality Code	Cost	ValuationReal	Valuation/Minute	Age	Position	Alternative Position
	73	EXT	100000	12.0	9.3	33	1	0
	236	JFL	80000	8.15	4.48	25	1	0
	271	JFL	10000	-.04	.0	22	1	0
	182	JFL	100000	10.3	6.44	34	2	0
	285	JFL	10000	.03	.0	27	3	2
	234	EUR	100000	9.22	5.76	31	3	0
	75	JFL	80000	12.88	9.66	24	3	0
	32	JFL	150000	17.8	12.02	25	4	0
	142	EUR	70000	11.48	7.46	29	4	0
	164	EXT	250000	18.9	16.07	40	4	0
	146	EUR	75000	7.75	4.26	33	5	0
	165	COT	100000	13.0	7.48	34	5	0
Team 94	ID	Nationality Code	Cost	ValuationReal	Valuation/Minute	Age	Position	Alternative Position
	73	EXT	100000	12.0	9.3	33	1	0
	236	JFL	80000	8.15	4.48	25	1	0
	143	EXT	75000	8.48	5.3	36	1	0
	71	JFL	20000	1.36	.37	22	3	2
	182	JFL	100000	10.3	6.44	34	2	0
	105	JFL	125000	11.7	7.31	30	3	0
	75	JFL	80000	12.88	9.66	24	3	0
	147	EUR	60000	7.26	4.36	24	4	0
	32	JFL	150000	17.8	12.02	25	4	0
	142	EUR	70000	11.48	7.46	29	4	0
	74	JFL	150000	10.5	7.61	36	5	4
	165	COT	100000	13.0	7.48	34	5	0
Team 95	ID	Nationality Code	Cost	ValuationReal	Valuation/Minute	Age	Position	Alternative Position
	73	EXT	100000	12.0	9.3	33	1	0
	236	JFL	80000	8.15	4.48	25	1	0
	143	EXT	75000	8.48	5.3	36	1	0
	71	JFL	20000	1.36	.37	22	3	2
	182	JFL	100000	10.3	6.44	34	2	0
	234	EUR	100000	9.22	5.76	31	3	0
	75	JFL	80000	12.88	9.66	24	3	0
	147	EUR	60000	7.26	4.36	24	4	0
	32	JFL	150000	17.8	12.02	25	4	0
	142	EUR	70000	11.48	7.46	29	4	0
	74	JFL	150000	10.5	7.61	36	5	4
	165	COT	100000	13.0	7.48	34	5	0
Team 96	ID	Nationality Code	Cost	ValuationReal	Valuation/Minute	Age	Position	Alternative Position
	73	EXT	100000	12.0	9.3	33	1	0
	236	JFL	80000	8.15	4.48	25	1	0
	106	EUR	150000	10.39	6.49	31	2	1
	182	JFL	100000	10.3	6.44	34	2	0
	86	JFL	10000	.0	.0	21	2	3
	105	JFL	125000	11.7	7.31	30	3	0
	75	JFL	80000	12.88	9.66	24	3	0
	32	JFL	150000	17.8	12.02	25	4	0
	142	EUR	70000	11.48	7.46	29	4	0
	164	EXT	250000	18.9	16.07	40	4	0
	146	EUR	75000	7.75	4.26	33	5	0
	165	COT	100000	13.0	7.48	34	5	0
Team 97	ID	Nationality Code	Cost	ValuationReal	Valuation/Minute	Age	Position	Alternative Position
	73	EXT	100000	12.0	9.3	33	1	0
	236	JFL	80000	8.15	4.48	25	1	0
	30	JFL	300000	14.2	9.94	29	1	0
	60	JFL	250000	11.8	8.56	36	2	3
	182	JFL	100000	10.3	6.44	34	2	0
	105	JFL	125000	11.7	7.31	30	3	0
	75	JFL	80000	12.88	9.66	24	3	0
	32	JFL	150000	17.8	12.02	25	4	0
	142	EUR	70000	11.48	7.46	29	4	0
	164	EXT	250000	18.9	16.07	40	4	0
	74	JFL	150000	10.5	7.61	36	5	4
	165	COT	100000	13.0	7.48	34	5	0
Team 98	ID	Nationality Code	Cost	ValuationReal	Valuation/Minute	Age	Position	Alternative Position
	73	EXT	100000	12.0	9.3	33	1	0
	236	JFL	80000	8.15	4.48	25	1	0
	106	EUR	150000	10.39	6.49	31	2	1
	60	JFL	250000	11.8	8.56	36	2	3
	182	JFL	100000	10.3	6.44	34	2	0
	105	JFL	125000	11.7	7.31	30	3	0
	75	JFL	80000	12.88	9.66	24	3	0
	32	JFL	150000	17.8	12.02	25	4	0
	142	EUR	70000	11.48	7.46	29	4	0
	164	EXT	250000	18.9	16.07	40	4	0
	74	JFL	150000	10.5	7.61	36	5	4
	165	COT	100000	13.0	7.48	34	5	0
Team 99	ID	Nationality Code	Cost	ValuationReal	Valuation/Minute	Age	Position	Alternative Position
	73	EXT	100000	12.0	9.3	33	1	0
	236	JFL	80000	8.15	4.48	25	1	0
	167	JFL	60000	5.4	2.84	23	1	0
	182	JFL	100000	10.3	6.44	34	2	0
	285	JFL	10000	.03	.0	27	3	2
	214	JFL	10000	.14	.01	22	3	0
	75	JFL	80000	12.88	9.66	24	3	0
	147	EUR	60000	7.26	4.36	24	4	0
	32	JFL	150000	17.8	12.02	25	4	0
	142	EUR	70000	11.48	7.46	29	4	0
	146	EUR	75000	7.75	4.26	33	5	0
	165	COT	100000	13.0	7.48	34	5	0

## Sheet: Equipos4
Team 0	Valuation: 4.3	Cost: 200000.0
Team 1	Valuation: 112.48	Cost: 2380000.0
Team 2	Valuation: 112.48	Cost: 2380000.0
Team 3	Valuation: 4.3	Cost: 200000.0
Team 4	Valuation: 110.69	Cost: 2025000.0
Team 5	Valuation: 110.83	Cost: 2250000.0
Team 6	Valuation: 108.34	Cost: 1825000.0
Team 7	Valuation: 111.23	Cost: 2255000.0
Team 8	Valuation: 11.74	Cost: 250000.0
Team 9	Valuation: 108.68	Cost: 1955000.0
Team 10	Valuation: 95.57	Cost: 1385000.0
Team 11	Valuation: 17.51	Cost: 315000.0
Team 12	Valuation: 21.4	Cost: 320000.0
Team 13	Valuation: 26.7	Cost: 385000.0
Team 14	Valuation: 108.81	Cost: 2005000.0
Team 15	Valuation: 106.39	Cost: 1775000.0
Team 16	Valuation: 36.0	Cost: 475000.0
Team 17	Valuation: 104.53	Cost: 1725000.0
Team 18	Valuation: 17.16	Cost: 290000.0
Team 19	Valuation: 4.67	Cost: 210000.0
Team 20	Valuation: 28.98	Cost: 395000.0
Team 21	Valuation: 78.23	Cost: 1055000.0
Team 22	Valuation: 76.52	Cost: 1000000.0
Team 23	Valuation: 71.63	Cost: 935000.0
Team 24	Valuation: 98.86	Cost: 1455000.0
Team 25	Valuation: 57.11	Cost: 725000.0
Team 26	Valuation: 7.83	Cost: 235000.0
Team 27	Valuation: 43.95	Cost: 560000.0
Team 28	Valuation: 104.26	Cost: 1655000.0
Team 29	Valuation: 92.37	Cost: 1315000.0
Team 30	Valuation: 87.47	Cost: 1215000.0
Team 31	Valuation: 21.79	Cost: 340000.0
Team 32	Valuation: 13.96	Cost: 280000.0
Team 33	Valuation: 31.09	Cost: 430000.0
Team 34	Valuation: 59.85	Cost: 750000.0
Team 35	Valuation: 62.41	Cost: 790000.0
Team 36	Valuation: 7.85	Cost: 245000.0
Team 37	Valuation: 73.59	Cost: 955000.0
Team 38	Valuation: 55.6	Cost: 690000.0
Team 39	Valuation: 60.99	Cost: 775000.0
Team 40	Valuation: 94.32	Cost: 1365000.0
Team 41	Valuation: 33.92	Cost: 440000.0
Team 42	Valuation: 39.61	Cost: 520000.0
Team 43	Valuation: 78.07	Cost: 1025000.0
Team 44	Valuation: 96.83	Cost: 1430000.0
Team 45	Valuation: 89.42	Cost: 1265000.0
Team 46	Valuation: 89.02	Cost: 1240000.0
Team 47	Valuation: 92.77	Cost: 1350000.0
Team 48	Valuation: 101.33	Cost: 1580000.0
Team 49	Valuation: 24.62	Cost: 350000.0
Team 50	Valuation: 99.07	Cost: 1505000.0
Team 51	Valuation: 46.33	Cost: 595000.0
Team 52	Valuation: 99.53	Cost: 1530000.0
Team 53	Valuation: 100.93	Cost: 1555000.0
Team 54	Valuation: 63.67	Cost: 815000.0
Team 55	Valuation: 53.14	Cost: 675000.0
Team 56	Valuation: 41.12	Cost: 535000.0
Team 57	Valuation: 45.94	Cost: 575000.0
Team 58	Valuation: 42.53	Cost: 545000.0
Team 59	Valuation: 102.88	Cost: 1605000.0
Team 60	Valuation: 58.05	Cost: 740000.0
Team 61	Valuation: 64.7	Cost: 830000.0
Team 62	Valuation: 30.7	Cost: 410000.0
Team 63	Valuation: 34.31	Cost: 455000.0
Team 64	Valuation: 24.95	Cost: 365000.0
Team 65	Valuation: 13.94	Cost: 260000.0
Team 66	Valuation: 66.29	Cost: 840000.0
Team 67	Valuation: 38.28	Cost: 485000.0
Team 68	Valuation: 51.63	Cost: 660000.0
Team 69	Valuation: 74.49	Cost: 995000.0
Team 70	Valuation: 48.06	Cost: 620000.0
Team 71	Valuation: 85.48	Cost: 1190000.0
Team 72	Valuation: 70.77	Cost: 910000.0
Team 73	Valuation: 104.99	Cost: 1750000.0
Team 74	Valuation: 97.52	Cost: 1435000.0
Team 75	Valuation: 86.28	Cost: 1200000.0
Team 76	Valuation: 69.71	Cost: 905000.0
Team 77	Valuation: 54.55	Cost: 685000.0
Team 78	Valuation: 67.38	Cost: 875000.0
Team 79	Valuation: 51.24	Cost: 640000.0
Team 80	Valuation: 38.65	Cost: 495000.0
Team 81	Valuation: 84.85	Cost: 1160000.0
Team 82	Valuation: 50.3	Cost: 625000.0
Team 83	Valuation: 74.19	Cost: 975000.0
Team 84	Valuation: 66.89	Cost: 860000.0
Team 85	Valuation: 108.34	Cost: 1825000.0
Team 86	Valuation: 108.68	Cost: 1955000.0
Team 87	Valuation: 84.48	Cost: 1150000.0
Team 88	Valuation: 81.42	Cost: 1100000.0
Team 89	Valuation: 83.3	Cost: 1135000.0
Team 90	Valuation: 90.97	Cost: 1290000.0
Team 91	Valuation: 80.24	Cost: 1085000.0
Team 92	Valuation: 104.26	Cost: 1655000.0
Team 93	Valuation: 82.93	Cost: 1125000.0
Team 94	Valuation: 81.79	Cost: 1110000.0
Team 95	Valuation: 80.24	Cost: 1085000.0
Team 96	Valuation: 90.97	Cost: 1290000.0
Team 97	Valuation: 106.33	Cost: 1755000.0
Team 98	Valuation: 102.88	Cost: 1605000.0
Team 99	Valuation: 68.31	Cost: 895000.0
