# Supplementary material for: Players’ selection for basketball teams, through Performance Index Rating, using multiobjective evolutionary algorithms
Source: PLoS One. 2019 Sep 4;14(9):e0221258. doi: 10.1371/journal.pone.0221258 (PMC6726145; doi:10.1371/journal.pone.0221258)
Supplement: S2 Appendix — (ZIP) [file pone.0221258.s002.zip › S2_Appendix/Simulation 5.xlsx]

## Sheet: Detalle5
Team 0	ID	Nationality Code	Cost	ValuationReal	Valuation/minute	Age	Position	Alternative Position
	286	JFL	10000	.06	.0	20	1	0
	117	JFL	10000	.03	.0	19	1	0
	197	JFL	10000	.0	.0	21	1	0
	14	JFL	10000	-.03	.0	21	2	0
	86	JFL	10000	.0	.0	21	2	3
	285	JFL	10000	.03	.0	27	3	2
	214	JFL	10000	.14	.01	22	3	0
	198	JFL	10000	.0	.0	23	4	0
	162	JFL	10000	.0	.0	21	4	0
	257	EUR	15000	.06	.0	21	4	0
	256	JFL	15000	.16	.01	24	5	0
	269	JFL	60000	2.12	.42	25	5	0
Team 1	ID	Nationality Code	Cost	ValuationReal	Valuation/minute	Age	Position	Alternative Position
	106	EUR	150000	10.39	6.49	31	2	1
	73	EXT	100000	12.0	9.3	33	1	0
	30	JFL	300000	14.2	9.94	29	1	0
	119	JFL	400000	12.86	8.03	34	3	2
	60	JFL	250000	11.8	8.56	36	2	3
	75	JFL	80000	12.88	9.66	24	3	0
	105	JFL	125000	11.7	7.31	30	3	0
	32	JFL	150000	17.8	12.02	25	4	0
	260	EUR	350000	16.6	9.96	26	4	5
	104	EXT	150000	15.6	10.92	28	4	0
	19	EUR	500000	15.8	8.69	28	5	4
	165	COT	100000	13.0	7.48	34	5	0
Team 2	ID	Nationality Code	Cost	ValuationReal	Valuation/minute	Age	Position	Alternative Position
	286	JFL	10000	.06	.0	20	1	0
	271	JFL	10000	-.04	.0	22	1	0
	197	JFL	10000	.0	.0	21	1	0
	14	JFL	10000	-.03	.0	21	2	0
	86	JFL	10000	.0	.0	21	2	3
	285	JFL	10000	.03	.0	27	3	2
	214	JFL	10000	.14	.01	22	3	0
	198	JFL	10000	.0	.0	23	4	0
	162	JFL	10000	.0	.0	21	4	0
	257	EUR	15000	.06	.0	21	4	0
	256	JFL	15000	.16	.01	24	5	0
	269	JFL	60000	2.12	.42	25	5	0
Team 3	ID	Nationality Code	Cost	ValuationReal	Valuation/minute	Age	Position	Alternative Position
	106	EUR	150000	10.39	6.49	31	2	1
	73	EXT	100000	12.0	9.3	33	1	0
	30	JFL	300000	14.2	9.94	29	1	0
	119	JFL	400000	12.86	8.03	34	3	2
	60	JFL	250000	11.8	8.56	36	2	3
	75	JFL	80000	12.88	9.66	24	3	0
	105	JFL	125000	11.7	7.31	30	3	0
	32	JFL	150000	17.8	12.02	25	4	0
	260	EUR	350000	16.6	9.96	26	4	5
	104	EXT	150000	15.6	10.92	28	4	0
	19	EUR	500000	15.8	8.69	28	5	4
	165	COT	100000	13.0	7.48	34	5	0
Team 4	ID	Nationality Code	Cost	ValuationReal	Valuation/minute	Age	Position	Alternative Position
	106	EUR	150000	10.39	6.49	31	2	1
	73	EXT	100000	12.0	9.3	33	1	0
	30	JFL	300000	14.2	9.94	29	1	0
	119	JFL	400000	12.86	8.03	34	3	2
	60	JFL	250000	11.8	8.56	36	2	3
	75	JFL	80000	12.88	9.66	24	3	0
	105	JFL	125000	11.7	7.31	30	3	0
	32	JFL	150000	17.8	12.02	25	4	0
	260	EUR	350000	16.6	9.96	26	4	5
	104	EXT	150000	15.6	10.92	28	4	0
	74	JFL	150000	10.5	7.61	36	5	4
	165	COT	100000	13.0	7.48	34	5	0
Team 5	ID	Nationality Code	Cost	ValuationReal	Valuation/minute	Age	Position	Alternative Position
	106	EUR	150000	10.39	6.49	31	2	1
	73	EXT	100000	12.0	9.3	33	1	0
	30	JFL	300000	14.2	9.94	29	1	0
	182	JFL	100000	10.3	6.44	34	2	0
	60	JFL	250000	11.8	8.56	36	2	3
	75	JFL	80000	12.88	9.66	24	3	0
	105	JFL	125000	11.7	7.31	30	3	0
	32	JFL	150000	17.8	12.02	25	4	0
	260	EUR	350000	16.6	9.96	26	4	5
	104	EXT	150000	15.6	10.92	28	4	0
	74	JFL	150000	10.5	7.61	36	5	4
	165	COT	100000	13.0	7.48	34	5	0
Team 6	ID	Nationality Code	Cost	ValuationReal	Valuation/minute	Age	Position	Alternative Position
	106	EUR	150000	10.39	6.49	31	2	1
	73	EXT	100000	12.0	9.3	33	1	0
	30	JFL	300000	14.2	9.94	29	1	0
	119	JFL	400000	12.86	8.03	34	3	2
	60	JFL	250000	11.8	8.56	36	2	3
	75	JFL	80000	12.88	9.66	24	3	0
	105	JFL	125000	11.7	7.31	30	3	0
	32	JFL	150000	17.8	12.02	25	4	0
	260	EUR	350000	16.6	9.96	26	4	5
	104	EXT	150000	15.6	10.92	28	4	0
	74	JFL	150000	10.5	7.61	36	5	4
	165	COT	100000	13.0	7.48	34	5	0
Team 7	ID	Nationality Code	Cost	ValuationReal	Valuation/minute	Age	Position	Alternative Position
	106	EUR	150000	10.39	6.49	31	2	1
	73	EXT	100000	12.0	9.3	33	1	0
	30	JFL	300000	14.2	9.94	29	1	0
	182	JFL	100000	10.3	6.44	34	2	0
	60	JFL	250000	11.8	8.56	36	2	3
	75	JFL	80000	12.88	9.66	24	3	0
	105	JFL	125000	11.7	7.31	30	3	0
	32	JFL	150000	17.8	12.02	25	4	0
	142	EUR	70000	11.48	7.46	29	4	0
	104	EXT	150000	15.6	10.92	28	4	0
	74	JFL	150000	10.5	7.61	36	5	4
	165	COT	100000	13.0	7.48	34	5	0
Team 8	ID	Nationality Code	Cost	ValuationReal	Valuation/minute	Age	Position	Alternative Position
	236	JFL	80000	8.15	4.48	25	1	0
	73	EXT	100000	12.0	9.3	33	1	0
	30	JFL	300000	14.2	9.94	29	1	0
	182	JFL	100000	10.3	6.44	34	2	0
	60	JFL	250000	11.8	8.56	36	2	3
	75	JFL	80000	12.88	9.66	24	3	0
	105	JFL	125000	11.7	7.31	30	3	0
	32	JFL	150000	17.8	12.02	25	4	0
	260	EUR	350000	16.6	9.96	26	4	5
	104	EXT	150000	15.6	10.92	28	4	0
	74	JFL	150000	10.5	7.61	36	5	4
	165	COT	100000	13.0	7.48	34	5	0
Team 9	ID	Nationality Code	Cost	ValuationReal	Valuation/minute	Age	Position	Alternative Position
	286	JFL	10000	.06	.0	20	1	0
	143	EXT	75000	8.48	5.3	36	1	0
	73	EXT	100000	12.0	9.3	33	1	0
	14	JFL	10000	-.03	.0	21	2	0
	285	JFL	10000	.03	.0	27	3	2
	75	JFL	80000	12.88	9.66	24	3	0
	214	JFL	10000	.14	.01	22	3	0
	198	JFL	10000	.0	.0	23	4	0
	142	EUR	70000	11.48	7.46	29	4	0
	215	COT	10000	.09	.0	21	4	0
	256	JFL	15000	.16	.01	24	5	0
	146	EUR	75000	7.75	4.26	33	5	0
Team 10	ID	Nationality Code	Cost	ValuationReal	Valuation/minute	Age	Position	Alternative Position
	106	EUR	150000	10.39	6.49	31	2	1
	73	EXT	100000	12.0	9.3	33	1	0
	236	JFL	80000	8.15	4.48	25	1	0
	182	JFL	100000	10.3	6.44	34	2	0
	60	JFL	250000	11.8	8.56	36	2	3
	75	JFL	80000	12.88	9.66	24	3	0
	105	JFL	125000	11.7	7.31	30	3	0
	32	JFL	150000	17.8	12.02	25	4	0
	142	EUR	70000	11.48	7.46	29	4	0
	104	EXT	150000	15.6	10.92	28	4	0
	74	JFL	150000	10.5	7.61	36	5	4
	165	COT	100000	13.0	7.48	34	5	0
Team 11	ID	Nationality Code	Cost	ValuationReal	Valuation/minute	Age	Position	Alternative Position
	286	JFL	10000	.06	.0	20	1	0
	271	JFL	10000	-.04	.0	22	1	0
	73	EXT	100000	12.0	9.3	33	1	0
	71	JFL	20000	1.36	.37	22	3	2
	86	JFL	10000	.0	.0	21	2	3
	75	JFL	80000	12.88	9.66	24	3	0
	214	JFL	10000	.14	.01	22	3	0
	198	JFL	10000	.0	.0	23	4	0
	142	EUR	70000	11.48	7.46	29	4	0
	162	JFL	10000	.0	.0	21	4	0
	256	JFL	15000	.16	.01	24	5	0
	146	EUR	75000	7.75	4.26	33	5	0
Team 12	ID	Nationality Code	Cost	ValuationReal	Valuation/minute	Age	Position	Alternative Position
	286	JFL	10000	.06	.0	20	1	0
	271	JFL	10000	-.04	.0	22	1	0
	73	EXT	100000	12.0	9.3	33	1	0
	216	JFL	10000	.0	.0	24	2	0
	71	JFL	20000	1.36	.37	22	3	2
	75	JFL	80000	12.88	9.66	24	3	0
	214	JFL	10000	.14	.01	22	3	0
	198	JFL	10000	.0	.0	23	4	0
	142	EUR	70000	11.48	7.46	29	4	0
	147	EUR	60000	7.26	4.36	24	4	0
	165	COT	100000	13.0	7.48	34	5	0
	146	EUR	75000	7.75	4.26	33	5	0
Team 13	ID	Nationality Code	Cost	ValuationReal	Valuation/minute	Age	Position	Alternative Position
	286	JFL	10000	.06	.0	20	1	0
	271	JFL	10000	-.04	.0	22	1	0
	197	JFL	10000	.0	.0	21	1	0
	71	JFL	20000	1.36	.37	22	3	2
	86	JFL	10000	.0	.0	21	2	3
	75	JFL	80000	12.88	9.66	24	3	0
	214	JFL	10000	.14	.01	22	3	0
	198	JFL	10000	.0	.0	23	4	0
	142	EUR	70000	11.48	7.46	29	4	0
	162	JFL	10000	.0	.0	21	4	0
	256	JFL	15000	.16	.01	24	5	0
	269	JFL	60000	2.12	.42	25	5	0
Team 14	ID	Nationality Code	Cost	ValuationReal	Valuation/minute	Age	Position	Alternative Position
	286	JFL	10000	.06	.0	20	1	0
	117	JFL	10000	.03	.0	19	1	0
	197	JFL	10000	.0	.0	21	1	0
	14	JFL	10000	-.03	.0	21	2	0
	86	JFL	10000	.0	.0	21	2	3
	285	JFL	10000	.03	.0	27	3	2
	214	JFL	10000	.14	.01	22	3	0
	198	JFL	10000	.0	.0	23	4	0
	162	JFL	10000	.0	.0	21	4	0
	257	EUR	15000	.06	.0	21	4	0
	256	JFL	15000	.16	.01	24	5	0
	146	EUR	75000	7.75	4.26	33	5	0
Team 15	ID	Nationality Code	Cost	ValuationReal	Valuation/minute	Age	Position	Alternative Position
	106	EUR	150000	10.39	6.49	31	2	1
	73	EXT	100000	12.0	9.3	33	1	0
	236	JFL	80000	8.15	4.48	25	1	0
	182	JFL	100000	10.3	6.44	34	2	0
	216	JFL	10000	.0	.0	24	2	0
	75	JFL	80000	12.88	9.66	24	3	0
	105	JFL	125000	11.7	7.31	30	3	0
	32	JFL	150000	17.8	12.02	25	4	0
	142	EUR	70000	11.48	7.46	29	4	0
	104	EXT	150000	15.6	10.92	28	4	0
	146	EUR	75000	7.75	4.26	33	5	0
	165	COT	100000	13.0	7.48	34	5	0
Team 16	ID	Nationality Code	Cost	ValuationReal	Valuation/minute	Age	Position	Alternative Position
	286	JFL	10000	.06	.0	20	1	0
	143	EXT	75000	8.48	5.3	36	1	0
	73	EXT	100000	12.0	9.3	33	1	0
	182	JFL	100000	10.3	6.44	34	2	0
	14	JFL	10000	-.03	.0	21	2	0
	75	JFL	80000	12.88	9.66	24	3	0
	214	JFL	10000	.14	.01	22	3	0
	32	JFL	150000	17.8	12.02	25	4	0
	142	EUR	70000	11.48	7.46	29	4	0
	147	EUR	60000	7.26	4.36	24	4	0
	165	COT	100000	13.0	7.48	34	5	0
	256	JFL	15000	.16	.01	24	5	0
Team 17	ID	Nationality Code	Cost	ValuationReal	Valuation/minute	Age	Position	Alternative Position
	106	EUR	150000	10.39	6.49	31	2	1
	73	EXT	100000	12.0	9.3	33	1	0
	30	JFL	300000	14.2	9.94	29	1	0
	182	JFL	100000	10.3	6.44	34	2	0
	60	JFL	250000	11.8	8.56	36	2	3
	75	JFL	80000	12.88	9.66	24	3	0
	234	EUR	100000	9.22	5.76	31	3	0
	32	JFL	150000	17.8	12.02	25	4	0
	142	EUR	70000	11.48	7.46	29	4	0
	104	EXT	150000	15.6	10.92	28	4	0
	74	JFL	150000	10.5	7.61	36	5	4
	165	COT	100000	13.0	7.48	34	5	0
Team 18	ID	Nationality Code	Cost	ValuationReal	Valuation/minute	Age	Position	Alternative Position
	106	EUR	150000	10.39	6.49	31	2	1
	73	EXT	100000	12.0	9.3	33	1	0
	236	JFL	80000	8.15	4.48	25	1	0
	182	JFL	100000	10.3	6.44	34	2	0
	184	EUR	100000	7.9	4.54	30	1	2
	75	JFL	80000	12.88	9.66	24	3	0
	105	JFL	125000	11.7	7.31	30	3	0
	32	JFL	150000	17.8	12.02	25	4	0
	142	EUR	70000	11.48	7.46	29	4	0
	104	EXT	150000	15.6	10.92	28	4	0
	74	JFL	150000	10.5	7.61	36	5	4
	165	COT	100000	13.0	7.48	34	5	0
Team 19	ID	Nationality Code	Cost	ValuationReal	Valuation/minute	Age	Position	Alternative Position
	184	EUR	100000	7.9	4.54	30	1	2
	73	EXT	100000	12.0	9.3	33	1	0
	236	JFL	80000	8.15	4.48	25	1	0
	182	JFL	100000	10.3	6.44	34	2	0
	14	JFL	10000	-.03	.0	21	2	0
	75	JFL	80000	12.88	9.66	24	3	0
	105	JFL	125000	11.7	7.31	30	3	0
	32	JFL	150000	17.8	12.02	25	4	0
	142	EUR	70000	11.48	7.46	29	4	0
	104	EXT	150000	15.6	10.92	28	4	0
	165	COT	100000	13.0	7.48	34	5	0
	146	EUR	75000	7.75	4.26	33	5	0
Team 20	ID	Nationality Code	Cost	ValuationReal	Valuation/minute	Age	Position	Alternative Position
	271	JFL	10000	-.04	.0	22	1	0
	73	EXT	100000	12.0	9.3	33	1	0
	286	JFL	10000	.06	.0	20	1	0
	285	JFL	10000	.03	.0	27	3	2
	216	JFL	10000	.0	.0	24	2	0
	75	JFL	80000	12.88	9.66	24	3	0
	148	EUR	60000	5.58	2.93	23	3	0
	32	JFL	150000	17.8	12.02	25	4	0
	142	EUR	70000	11.48	7.46	29	4	0
	104	EXT	150000	15.6	10.92	28	4	0
	146	EUR	75000	7.75	4.26	33	5	0
	165	COT	100000	13.0	7.48	34	5	0
Team 21	ID	Nationality Code	Cost	ValuationReal	Valuation/minute	Age	Position	Alternative Position
	286	JFL	10000	.06	.0	20	1	0
	271	JFL	10000	-.04	.0	22	1	0
	73	EXT	100000	12.0	9.3	33	1	0
	182	JFL	100000	10.3	6.44	34	2	0
	14	JFL	10000	-.03	.0	21	2	0
	75	JFL	80000	12.88	9.66	24	3	0
	214	JFL	10000	.14	.01	22	3	0
	32	JFL	150000	17.8	12.02	25	4	0
	142	EUR	70000	11.48	7.46	29	4	0
	104	EXT	150000	15.6	10.92	28	4	0
	165	COT	100000	13.0	7.48	34	5	0
	146	EUR	75000	7.75	4.26	33	5	0
Team 22	ID	Nationality Code	Cost	ValuationReal	Valuation/minute	Age	Position	Alternative Position
	184	EUR	100000	7.9	4.54	30	1	2
	73	EXT	100000	12.0	9.3	33	1	0
	236	JFL	80000	8.15	4.48	25	1	0
	182	JFL	100000	10.3	6.44	34	2	0
	106	EUR	150000	10.39	6.49	31	2	1
	75	JFL	80000	12.88	9.66	24	3	0
	234	EUR	100000	9.22	5.76	31	3	0
	32	JFL	150000	17.8	12.02	25	4	0
	142	EUR	70000	11.48	7.46	29	4	0
	104	EXT	150000	15.6	10.92	28	4	0
	74	JFL	150000	10.5	7.61	36	5	4
	165	COT	100000	13.0	7.48	34	5	0
Team 23	ID	Nationality Code	Cost	ValuationReal	Valuation/minute	Age	Position	Alternative Position
	197	JFL	10000	.0	.0	21	1	0
	196	JFL	10000	.04	.0	26	1	0
	73	EXT	100000	12.0	9.3	33	1	0
	14	JFL	10000	-.03	.0	21	2	0
	285	JFL	10000	.03	.0	27	3	2
	75	JFL	80000	12.88	9.66	24	3	0
	214	JFL	10000	.14	.01	22	3	0
	198	JFL	10000	.0	.0	23	4	0
	142	EUR	70000	11.48	7.46	29	4	0
	162	JFL	10000	.0	.0	21	4	0
	165	COT	100000	13.0	7.48	34	5	0
	256	JFL	15000	.16	.01	24	5	0
Team 24	ID	Nationality Code	Cost	ValuationReal	Valuation/minute	Age	Position	Alternative Position
	286	JFL	10000	.06	.0	20	1	0
	271	JFL	10000	-.04	.0	22	1	0
	197	JFL	10000	.0	.0	21	1	0
	14	JFL	10000	-.03	.0	21	2	0
	86	JFL	10000	.0	.0	21	2	3
	285	JFL	10000	.03	.0	27	3	2
	214	JFL	10000	.14	.01	22	3	0
	198	JFL	10000	.0	.0	23	4	0
	162	JFL	10000	.0	.0	21	4	0
	257	EUR	15000	.06	.0	21	4	0
	256	JFL	15000	.16	.01	24	5	0
	165	COT	100000	13.0	7.48	34	5	0
Team 25	ID	Nationality Code	Cost	ValuationReal	Valuation/minute	Age	Position	Alternative Position
	181	JFL	20000	.0	.0	23	1	0
	73	EXT	100000	12.0	9.3	33	1	0
	286	JFL	10000	.06	.0	20	1	0
	71	JFL	20000	1.36	.37	22	3	2
	86	JFL	10000	.0	.0	21	2	3
	75	JFL	80000	12.88	9.66	24	3	0
	214	JFL	10000	.14	.01	22	3	0
	198	JFL	10000	.0	.0	23	4	0
	142	EUR	70000	11.48	7.46	29	4	0
	104	EXT	150000	15.6	10.92	28	4	0
	256	JFL	15000	.16	.01	24	5	0
	165	COT	100000	13.0	7.48	34	5	0
Team 26	ID	Nationality Code	Cost	ValuationReal	Valuation/minute	Age	Position	Alternative Position
	286	JFL	10000	.06	.0	20	1	0
	271	JFL	10000	-.04	.0	22	1	0
	197	JFL	10000	.0	.0	21	1	0
	14	JFL	10000	-.03	.0	21	2	0
	86	JFL	10000	.0	.0	21	2	3
	75	JFL	80000	12.88	9.66	24	3	0
	214	JFL	10000	.14	.01	22	3	0
	198	JFL	10000	.0	.0	23	4	0
	162	JFL	10000	.0	.0	21	4	0
	257	EUR	15000	.06	.0	21	4	0
	256	JFL	15000	.16	.01	24	5	0
	165	COT	100000	13.0	7.48	34	5	0
Team 27	ID	Nationality Code	Cost	ValuationReal	Valuation/minute	Age	Position	Alternative Position
	286	JFL	10000	.06	.0	20	1	0
	271	JFL	10000	-.04	.0	22	1	0
	197	JFL	10000	.0	.0	21	1	0
	14	JFL	10000	-.03	.0	21	2	0
	285	JFL	10000	.03	.0	27	3	2
	75	JFL	80000	12.88	9.66	24	3	0
	214	JFL	10000	.14	.01	22	3	0
	198	JFL	10000	.0	.0	23	4	0
	142	EUR	70000	11.48	7.46	29	4	0
	215	COT	10000	.09	.0	21	4	0
	256	JFL	15000	.16	.01	24	5	0
	146	EUR	75000	7.75	4.26	33	5	0
Team 28	ID	Nationality Code	Cost	ValuationReal	Valuation/minute	Age	Position	Alternative Position
	286	JFL	10000	.06	.0	20	1	0
	271	JFL	10000	-.04	.0	22	1	0
	197	JFL	10000	.0	.0	21	1	0
	14	JFL	10000	-.03	.0	21	2	0
	86	JFL	10000	.0	.0	21	2	3
	75	JFL	80000	12.88	9.66	24	3	0
	214	JFL	10000	.14	.01	22	3	0
	198	JFL	10000	.0	.0	23	4	0
	162	JFL	10000	.0	.0	21	4	0
	257	EUR	15000	.06	.0	21	4	0
	256	JFL	15000	.16	.01	24	5	0
	72	JFL	50000	.06	.01	21	4	5
Team 29	ID	Nationality Code	Cost	ValuationReal	Valuation/minute	Age	Position	Alternative Position
	236	JFL	80000	8.15	4.48	25	1	0
	143	EXT	75000	8.48	5.3	36	1	0
	73	EXT	100000	12.0	9.3	33	1	0
	182	JFL	100000	10.3	6.44	34	2	0
	14	JFL	10000	-.03	.0	21	2	0
	75	JFL	80000	12.88	9.66	24	3	0
	214	JFL	10000	.14	.01	22	3	0
	32	JFL	150000	17.8	12.02	25	4	0
	142	EUR	70000	11.48	7.46	29	4	0
	147	EUR	60000	7.26	4.36	24	4	0
	165	COT	100000	13.0	7.48	34	5	0
	256	JFL	15000	.16	.01	24	5	0
Team 30	ID	Nationality Code	Cost	ValuationReal	Valuation/minute	Age	Position	Alternative Position
	286	JFL	10000	.06	.0	20	1	0
	271	JFL	10000	-.04	.0	22	1	0
	73	EXT	100000	12.0	9.3	33	1	0
	182	JFL	100000	10.3	6.44	34	2	0
	14	JFL	10000	-.03	.0	21	2	0
	75	JFL	80000	12.88	9.66	24	3	0
	105	JFL	125000	11.7	7.31	30	3	0
	32	JFL	150000	17.8	12.02	25	4	0
	142	EUR	70000	11.48	7.46	29	4	0
	104	EXT	150000	15.6	10.92	28	4	0
	165	COT	100000	13.0	7.48	34	5	0
	146	EUR	75000	7.75	4.26	33	5	0
Team 31	ID	Nationality Code	Cost	ValuationReal	Valuation/minute	Age	Position	Alternative Position
	286	JFL	10000	.06	.0	20	1	0
	73	EXT	100000	12.0	9.3	33	1	0
	258	JFL	15000	.04	.0	22	1	0
	182	JFL	100000	10.3	6.44	34	2	0
	216	JFL	10000	.0	.0	24	2	0
	75	JFL	80000	12.88	9.66	24	3	0
	234	EUR	100000	9.22	5.76	31	3	0
	32	JFL	150000	17.8	12.02	25	4	0
	142	EUR	70000	11.48	7.46	29	4	0
	104	EXT	150000	15.6	10.92	28	4	0
	165	COT	100000	13.0	7.48	34	5	0
	256	JFL	15000	.16	.01	24	5	0
Team 32	ID	Nationality Code	Cost	ValuationReal	Valuation/minute	Age	Position	Alternative Position
	286	JFL	10000	.06	.0	20	1	0
	271	JFL	10000	-.04	.0	22	1	0
	197	JFL	10000	.0	.0	21	1	0
	71	JFL	20000	1.36	.37	22	3	2
	86	JFL	10000	.0	.0	21	2	3
	75	JFL	80000	12.88	9.66	24	3	0
	214	JFL	10000	.14	.01	22	3	0
	198	JFL	10000	.0	.0	23	4	0
	142	EUR	70000	11.48	7.46	29	4	0
	162	JFL	10000	.0	.0	21	4	0
	256	JFL	15000	.16	.01	24	5	0
	146	EUR	75000	7.75	4.26	33	5	0
Team 33	ID	Nationality Code	Cost	ValuationReal	Valuation/minute	Age	Position	Alternative Position
	286	JFL	10000	.06	.0	20	1	0
	271	JFL	10000	-.04	.0	22	1	0
	196	JFL	10000	.04	.0	26	1	0
	14	JFL	10000	-.03	.0	21	2	0
	285	JFL	10000	.03	.0	27	3	2
	259	JFL	15000	-.09	.0	20	3	0
	214	JFL	10000	.14	.01	22	3	0
	198	JFL	10000	.0	.0	23	4	0
	142	EUR	70000	11.48	7.46	29	4	0
	162	JFL	10000	.0	.0	21	4	0
	165	COT	100000	13.0	7.48	34	5	0
	256	JFL	15000	.16	.01	24	5	0
Team 34	ID	Nationality Code	Cost	ValuationReal	Valuation/minute	Age	Position	Alternative Position
	286	JFL	10000	.06	.0	20	1	0
	271	JFL	10000	-.04	.0	22	1	0
	197	JFL	10000	.0	.0	21	1	0
	71	JFL	20000	1.36	.37	22	3	2
	86	JFL	10000	.0	.0	21	2	3
	285	JFL	10000	.03	.0	27	3	2
	214	JFL	10000	.14	.01	22	3	0
	198	JFL	10000	.0	.0	23	4	0
	162	JFL	10000	.0	.0	21	4	0
	257	EUR	15000	.06	.0	21	4	0
	256	JFL	15000	.16	.01	24	5	0
	146	EUR	75000	7.75	4.26	33	5	0
Team 35	ID	Nationality Code	Cost	ValuationReal	Valuation/minute	Age	Position	Alternative Position
	286	JFL	10000	.06	.0	20	1	0
	271	JFL	10000	-.04	.0	22	1	0
	197	JFL	10000	.0	.0	21	1	0
	14	JFL	10000	-.03	.0	21	2	0
	285	JFL	10000	.03	.0	27	3	2
	75	JFL	80000	12.88	9.66	24	3	0
	214	JFL	10000	.14	.01	22	3	0
	198	JFL	10000	.0	.0	23	4	0
	142	EUR	70000	11.48	7.46	29	4	0
	162	JFL	10000	.0	.0	21	4	0
	165	COT	100000	13.0	7.48	34	5	0
	256	JFL	15000	.16	.01	24	5	0
Team 36	ID	Nationality Code	Cost	ValuationReal	Valuation/minute	Age	Position	Alternative Position
	197	JFL	10000	.0	.0	21	1	0
	271	JFL	10000	-.04	.0	22	1	0
	73	EXT	100000	12.0	9.3	33	1	0
	285	JFL	10000	.03	.0	27	3	2
	86	JFL	10000	.0	.0	21	2	3
	75	JFL	80000	12.88	9.66	24	3	0
	148	EUR	60000	5.58	2.93	23	3	0
	32	JFL	150000	17.8	12.02	25	4	0
	142	EUR	70000	11.48	7.46	29	4	0
	147	EUR	60000	7.26	4.36	24	4	0
	165	COT	100000	13.0	7.48	34	5	0
	256	JFL	15000	.16	.01	24	5	0
Team 37	ID	Nationality Code	Cost	ValuationReal	Valuation/minute	Age	Position	Alternative Position
	286	JFL	10000	.06	.0	20	1	0
	143	EXT	75000	8.48	5.3	36	1	0
	73	EXT	100000	12.0	9.3	33	1	0
	285	JFL	10000	.03	.0	27	3	2
	216	JFL	10000	.0	.0	24	2	0
	75	JFL	80000	12.88	9.66	24	3	0
	214	JFL	10000	.14	.01	22	3	0
	32	JFL	150000	17.8	12.02	25	4	0
	142	EUR	70000	11.48	7.46	29	4	0
	147	EUR	60000	7.26	4.36	24	4	0
	146	EUR	75000	7.75	4.26	33	5	0
	256	JFL	15000	.16	.01	24	5	0
Team 38	ID	Nationality Code	Cost	ValuationReal	Valuation/minute	Age	Position	Alternative Position
	286	JFL	10000	.06	.0	20	1	0
	73	EXT	100000	12.0	9.3	33	1	0
	236	JFL	80000	8.15	4.48	25	1	0
	182	JFL	100000	10.3	6.44	34	2	0
	14	JFL	10000	-.03	.0	21	2	0
	75	JFL	80000	12.88	9.66	24	3	0
	105	JFL	125000	11.7	7.31	30	3	0
	32	JFL	150000	17.8	12.02	25	4	0
	142	EUR	70000	11.48	7.46	29	4	0
	104	EXT	150000	15.6	10.92	28	4	0
	146	EUR	75000	7.75	4.26	33	5	0
	165	COT	100000	13.0	7.48	34	5	0
Team 39	ID	Nationality Code	Cost	ValuationReal	Valuation/minute	Age	Position	Alternative Position
	106	EUR	150000	10.39	6.49	31	2	1
	73	EXT	100000	12.0	9.3	33	1	0
	30	JFL	300000	14.2	9.94	29	1	0
	182	JFL	100000	10.3	6.44	34	2	0
	60	JFL	250000	11.8	8.56	36	2	3
	75	JFL	80000	12.88	9.66	24	3	0
	234	EUR	100000	9.22	5.76	31	3	0
	32	JFL	150000	17.8	12.02	25	4	0
	260	EUR	350000	16.6	9.96	26	4	5
	104	EXT	150000	15.6	10.92	28	4	0
	74	JFL	150000	10.5	7.61	36	5	4
	165	COT	100000	13.0	7.48	34	5	0
Team 40	ID	Nationality Code	Cost	ValuationReal	Valuation/minute	Age	Position	Alternative Position
	106	EUR	150000	10.39	6.49	31	2	1
	73	EXT	100000	12.0	9.3	33	1	0
	236	JFL	80000	8.15	4.48	25	1	0
	182	JFL	100000	10.3	6.44	34	2	0
	216	JFL	10000	.0	.0	24	2	0
	75	JFL	80000	12.88	9.66	24	3	0
	234	EUR	100000	9.22	5.76	31	3	0
	32	JFL	150000	17.8	12.02	25	4	0
	142	EUR	70000	11.48	7.46	29	4	0
	104	EXT	150000	15.6	10.92	28	4	0
	146	EUR	75000	7.75	4.26	33	5	0
	165	COT	100000	13.0	7.48	34	5	0
Team 41	ID	Nationality Code	Cost	ValuationReal	Valuation/minute	Age	Position	Alternative Position
	106	EUR	150000	10.39	6.49	31	2	1
	73	EXT	100000	12.0	9.3	33	1	0
	184	EUR	100000	7.9	4.54	30	1	2
	182	JFL	100000	10.3	6.44	34	2	0
	60	JFL	250000	11.8	8.56	36	2	3
	75	JFL	80000	12.88	9.66	24	3	0
	234	EUR	100000	9.22	5.76	31	3	0
	32	JFL	150000	17.8	12.02	25	4	0
	142	EUR	70000	11.48	7.46	29	4	0
	104	EXT	150000	15.6	10.92	28	4	0
	74	JFL	150000	10.5	7.61	36	5	4
	165	COT	100000	13.0	7.48	34	5	0
Team 42	ID	Nationality Code	Cost	ValuationReal	Valuation/minute	Age	Position	Alternative Position
	286	JFL	10000	.06	.0	20	1	0
	271	JFL	10000	-.04	.0	22	1	0
	73	EXT	100000	12.0	9.3	33	1	0
	14	JFL	10000	-.03	.0	21	2	0
	285	JFL	10000	.03	.0	27	3	2
	75	JFL	80000	12.88	9.66	24	3	0
	214	JFL	10000	.14	.01	22	3	0
	198	JFL	10000	.0	.0	23	4	0
	142	EUR	70000	11.48	7.46	29	4	0
	104	EXT	150000	15.6	10.92	28	4	0
	165	COT	100000	13.0	7.48	34	5	0
	256	JFL	15000	.16	.01	24	5	0
Team 43	ID	Nationality Code	Cost	ValuationReal	Valuation/minute	Age	Position	Alternative Position
	286	JFL	10000	.06	.0	20	1	0
	271	JFL	10000	-.04	.0	22	1	0
	73	EXT	100000	12.0	9.3	33	1	0
	14	JFL	10000	-.03	.0	21	2	0
	285	JFL	10000	.03	.0	27	3	2
	75	JFL	80000	12.88	9.66	24	3	0
	214	JFL	10000	.14	.01	22	3	0
	198	JFL	10000	.0	.0	23	4	0
	142	EUR	70000	11.48	7.46	29	4	0
	147	EUR	60000	7.26	4.36	24	4	0
	165	COT	100000	13.0	7.48	34	5	0
	256	JFL	15000	.16	.01	24	5	0
Team 44	ID	Nationality Code	Cost	ValuationReal	Valuation/minute	Age	Position	Alternative Position
	286	JFL	10000	.06	.0	20	1	0
	73	EXT	100000	12.0	9.3	33	1	0
	236	JFL	80000	8.15	4.48	25	1	0
	182	JFL	100000	10.3	6.44	34	2	0
	216	JFL	10000	.0	.0	24	2	0
	75	JFL	80000	12.88	9.66	24	3	0
	234	EUR	100000	9.22	5.76	31	3	0
	32	JFL	150000	17.8	12.02	25	4	0
	142	EUR	70000	11.48	7.46	29	4	0
	104	EXT	150000	15.6	10.92	28	4	0
	165	COT	100000	13.0	7.48	34	5	0
	256	JFL	15000	.16	.01	24	5	0
Team 45	ID	Nationality Code	Cost	ValuationReal	Valuation/minute	Age	Position	Alternative Position
	236	JFL	80000	8.15	4.48	25	1	0
	73	EXT	100000	12.0	9.3	33	1	0
	30	JFL	300000	14.2	9.94	29	1	0
	182	JFL	100000	10.3	6.44	34	2	0
	60	JFL	250000	11.8	8.56	36	2	3
	75	JFL	80000	12.88	9.66	24	3	0
	105	JFL	125000	11.7	7.31	30	3	0
	32	JFL	150000	17.8	12.02	25	4	0
	142	EUR	70000	11.48	7.46	29	4	0
	104	EXT	150000	15.6	10.92	28	4	0
	74	JFL	150000	10.5	7.61	36	5	4
	165	COT	100000	13.0	7.48	34	5	0
Team 46	ID	Nationality Code	Cost	ValuationReal	Valuation/minute	Age	Position	Alternative Position
	236	JFL	80000	8.15	4.48	25	1	0
	73	EXT	100000	12.0	9.3	33	1	0
	184	EUR	100000	7.9	4.54	30	1	2
	182	JFL	100000	10.3	6.44	34	2	0
	60	JFL	250000	11.8	8.56	36	2	3
	75	JFL	80000	12.88	9.66	24	3	0
	105	JFL	125000	11.7	7.31	30	3	0
	32	JFL	150000	17.8	12.02	25	4	0
	142	EUR	70000	11.48	7.46	29	4	0
	104	EXT	150000	15.6	10.92	28	4	0
	74	JFL	150000	10.5	7.61	36	5	4
	165	COT	100000	13.0	7.48	34	5	0
Team 47	ID	Nationality Code	Cost	ValuationReal	Valuation/minute	Age	Position	Alternative Position
	184	EUR	100000	7.9	4.54	30	1	2
	73	EXT	100000	12.0	9.3	33	1	0
	236	JFL	80000	8.15	4.48	25	1	0
	182	JFL	100000	10.3	6.44	34	2	0
	111	JFL	100000	7.06	4.06	32	3	2
	75	JFL	80000	12.88	9.66	24	3	0
	105	JFL	125000	11.7	7.31	30	3	0
	32	JFL	150000	17.8	12.02	25	4	0
	142	EUR	70000	11.48	7.46	29	4	0
	104	EXT	150000	15.6	10.92	28	4	0
	74	JFL	150000	10.5	7.61	36	5	4
	165	COT	100000	13.0	7.48	34	5	0
Team 48	ID	Nationality Code	Cost	ValuationReal	Valuation/minute	Age	Position	Alternative Position
	106	EUR	150000	10.39	6.49	31	2	1
	73	EXT	100000	12.0	9.3	33	1	0
	30	JFL	300000	14.2	9.94	29	1	0
	182	JFL	100000	10.3	6.44	34	2	0
	183	EUR	150000	7.6	4.75	32	3	2
	75	JFL	80000	12.88	9.66	24	3	0
	105	JFL	125000	11.7	7.31	30	3	0
	32	JFL	150000	17.8	12.02	25	4	0
	142	EUR	70000	11.48	7.46	29	4	0
	104	EXT	150000	15.6	10.92	28	4	0
	74	JFL	150000	10.5	7.61	36	5	4
	165	COT	100000	13.0	7.48	34	5	0
Team 49	ID	Nationality Code	Cost	ValuationReal	Valuation/minute	Age	Position	Alternative Position
	286	JFL	10000	.06	.0	20	1	0
	143	EXT	75000	8.48	5.3	36	1	0
	73	EXT	100000	12.0	9.3	33	1	0
	14	JFL	10000	-.03	.0	21	2	0
	285	JFL	10000	.03	.0	27	3	2
	75	JFL	80000	12.88	9.66	24	3	0
	214	JFL	10000	.14	.01	22	3	0
	198	JFL	10000	.0	.0	23	4	0
	142	EUR	70000	11.48	7.46	29	4	0
	147	EUR	60000	7.26	4.36	24	4	0
	165	COT	100000	13.0	7.48	34	5	0
	146	EUR	75000	7.75	4.26	33	5	0
Team 50	ID	Nationality Code	Cost	ValuationReal	Valuation/minute	Age	Position	Alternative Position
	286	JFL	10000	.06	.0	20	1	0
	143	EXT	75000	8.48	5.3	36	1	0
	73	EXT	100000	12.0	9.3	33	1	0
	14	JFL	10000	-.03	.0	21	2	0
	285	JFL	10000	.03	.0	27	3	2
	75	JFL	80000	12.88	9.66	24	3	0
	214	JFL	10000	.14	.01	22	3	0
	32	JFL	150000	17.8	12.02	25	4	0
	142	EUR	70000	11.48	7.46	29	4	0
	147	EUR	60000	7.26	4.36	24	4	0
	165	COT	100000	13.0	7.48	34	5	0
	256	JFL	15000	.16	.01	24	5	0
Team 51	ID	Nationality Code	Cost	ValuationReal	Valuation/minute	Age	Position	Alternative Position
	184	EUR	100000	7.9	4.54	30	1	2
	73	EXT	100000	12.0	9.3	33	1	0
	236	JFL	80000	8.15	4.48	25	1	0
	182	JFL	100000	10.3	6.44	34	2	0
	106	EUR	150000	10.39	6.49	31	2	1
	75	JFL	80000	12.88	9.66	24	3	0
	105	JFL	125000	11.7	7.31	30	3	0
	32	JFL	150000	17.8	12.02	25	4	0
	142	EUR	70000	11.48	7.46	29	4	0
	104	EXT	150000	15.6	10.92	28	4	0
	146	EUR	75000	7.75	4.26	33	5	0
	165	COT	100000	13.0	7.48	34	5	0
Team 52	ID	Nationality Code	Cost	ValuationReal	Valuation/minute	Age	Position	Alternative Position
	184	EUR	100000	7.9	4.54	30	1	2
	73	EXT	100000	12.0	9.3	33	1	0
	236	JFL	80000	8.15	4.48	25	1	0
	182	JFL	100000	10.3	6.44	34	2	0
	14	JFL	10000	-.03	.0	21	2	0
	75	JFL	80000	12.88	9.66	24	3	0
	105	JFL	125000	11.7	7.31	30	3	0
	32	JFL	150000	17.8	12.02	25	4	0
	142	EUR	70000	11.48	7.46	29	4	0
	104	EXT	150000	15.6	10.92	28	4	0
	74	JFL	150000	10.5	7.61	36	5	4
	165	COT	100000	13.0	7.48	34	5	0
Team 53	ID	Nationality Code	Cost	ValuationReal	Valuation/minute	Age	Position	Alternative Position
	286	JFL	10000	.06	.0	20	1	0
	271	JFL	10000	-.04	.0	22	1	0
	197	JFL	10000	.0	.0	21	1	0
	14	JFL	10000	-.03	.0	21	2	0
	86	JFL	10000	.0	.0	21	2	3
	75	JFL	80000	12.88	9.66	24	3	0
	214	JFL	10000	.14	.01	22	3	0
	32	JFL	150000	17.8	12.02	25	4	0
	142	EUR	70000	11.48	7.46	29	4	0
	147	EUR	60000	7.26	4.36	24	4	0
	256	JFL	15000	.16	.01	24	5	0
	165	COT	100000	13.0	7.48	34	5	0
Team 54	ID	Nationality Code	Cost	ValuationReal	Valuation/minute	Age	Position	Alternative Position
	197	JFL	10000	.0	.0	21	1	0
	271	JFL	10000	-.04	.0	22	1	0
	73	EXT	100000	12.0	9.3	33	1	0
	71	JFL	20000	1.36	.37	22	3	2
	285	JFL	10000	.03	.0	27	3	2
	75	JFL	80000	12.88	9.66	24	3	0
	214	JFL	10000	.14	.01	22	3	0
	32	JFL	150000	17.8	12.02	25	4	0
	142	EUR	70000	11.48	7.46	29	4	0
	147	EUR	60000	7.26	4.36	24	4	0
	165	COT	100000	13.0	7.48	34	5	0
	256	JFL	15000	.16	.01	24	5	0
Team 55	ID	Nationality Code	Cost	ValuationReal	Valuation/minute	Age	Position	Alternative Position
	106	EUR	150000	10.39	6.49	31	2	1
	73	EXT	100000	12.0	9.3	33	1	0
	236	JFL	80000	8.15	4.48	25	1	0
	182	JFL	100000	10.3	6.44	34	2	0
	183	EUR	150000	7.6	4.75	32	3	2
	75	JFL	80000	12.88	9.66	24	3	0
	105	JFL	125000	11.7	7.31	30	3	0
	32	JFL	150000	17.8	12.02	25	4	0
	142	EUR	70000	11.48	7.46	29	4	0
	104	EXT	150000	15.6	10.92	28	4	0
	74	JFL	150000	10.5	7.61	36	5	4
	165	COT	100000	13.0	7.48	34	5	0
Team 56	ID	Nationality Code	Cost	ValuationReal	Valuation/minute	Age	Position	Alternative Position
	286	JFL	10000	.06	.0	20	1	0
	271	JFL	10000	-.04	.0	22	1	0
	197	JFL	10000	.0	.0	21	1	0
	14	JFL	10000	-.03	.0	21	2	0
	86	JFL	10000	.0	.0	21	2	3
	75	JFL	80000	12.88	9.66	24	3	0
	214	JFL	10000	.14	.01	22	3	0
	198	JFL	10000	.0	.0	23	4	0
	162	JFL	10000	.0	.0	21	4	0
	257	EUR	15000	.06	.0	21	4	0
	256	JFL	15000	.16	.01	24	5	0
	146	EUR	75000	7.75	4.26	33	5	0
Team 57	ID	Nationality Code	Cost	ValuationReal	Valuation/minute	Age	Position	Alternative Position
	286	JFL	10000	.06	.0	20	1	0
	143	EXT	75000	8.48	5.3	36	1	0
	73	EXT	100000	12.0	9.3	33	1	0
	14	JFL	10000	-.03	.0	21	2	0
	285	JFL	10000	.03	.0	27	3	2
	75	JFL	80000	12.88	9.66	24	3	0
	148	EUR	60000	5.58	2.93	23	3	0
	32	JFL	150000	17.8	12.02	25	4	0
	142	EUR	70000	11.48	7.46	29	4	0
	147	EUR	60000	7.26	4.36	24	4	0
	165	COT	100000	13.0	7.48	34	5	0
	256	JFL	15000	.16	.01	24	5	0
Team 58	ID	Nationality Code	Cost	ValuationReal	Valuation/minute	Age	Position	Alternative Position
	106	EUR	150000	10.39	6.49	31	2	1
	73	EXT	100000	12.0	9.3	33	1	0
	30	JFL	300000	14.2	9.94	29	1	0
	182	JFL	100000	10.3	6.44	34	2	0
	184	EUR	100000	7.9	4.54	30	1	2
	75	JFL	80000	12.88	9.66	24	3	0
	105	JFL	125000	11.7	7.31	30	3	0
	32	JFL	150000	17.8	12.02	25	4	0
	142	EUR	70000	11.48	7.46	29	4	0
	104	EXT	150000	15.6	10.92	28	4	0
	74	JFL	150000	10.5	7.61	36	5	4
	165	COT	100000	13.0	7.48	34	5	0
Team 59	ID	Nationality Code	Cost	ValuationReal	Valuation/minute	Age	Position	Alternative Position
	271	JFL	10000	-.04	.0	22	1	0
	73	EXT	100000	12.0	9.3	33	1	0
	286	JFL	10000	.06	.0	20	1	0
	71	JFL	20000	1.36	.37	22	3	2
	86	JFL	10000	.0	.0	21	2	3
	75	JFL	80000	12.88	9.66	24	3	0
	148	EUR	60000	5.58	2.93	23	3	0
	32	JFL	150000	17.8	12.02	25	4	0
	142	EUR	70000	11.48	7.46	29	4	0
	104	EXT	150000	15.6	10.92	28	4	0
	146	EUR	75000	7.75	4.26	33	5	0
	165	COT	100000	13.0	7.48	34	5	0
Team 60	ID	Nationality Code	Cost	ValuationReal	Valuation/minute	Age	Position	Alternative Position
	286	JFL	10000	.06	.0	20	1	0
	271	JFL	10000	-.04	.0	22	1	0
	197	JFL	10000	.0	.0	21	1	0
	71	JFL	20000	1.36	.37	22	3	2
	86	JFL	10000	.0	.0	21	2	3
	75	JFL	80000	12.88	9.66	24	3	0
	214	JFL	10000	.14	.01	22	3	0
	198	JFL	10000	.0	.0	23	4	0
	142	EUR	70000	11.48	7.46	29	4	0
	162	JFL	10000	.0	.0	21	4	0
	165	COT	100000	13.0	7.48	34	5	0
	256	JFL	15000	.16	.01	24	5	0
Team 61	ID	Nationality Code	Cost	ValuationReal	Valuation/minute	Age	Position	Alternative Position
	197	JFL	10000	.0	.0	21	1	0
	271	JFL	10000	-.04	.0	22	1	0
	73	EXT	100000	12.0	9.3	33	1	0
	285	JFL	10000	.03	.0	27	3	2
	216	JFL	10000	.0	.0	24	2	0
	75	JFL	80000	12.88	9.66	24	3	0
	214	JFL	10000	.14	.01	22	3	0
	198	JFL	10000	.0	.0	23	4	0
	162	JFL	10000	.0	.0	21	4	0
	257	EUR	15000	.06	.0	21	4	0
	165	COT	100000	13.0	7.48	34	5	0
	256	JFL	15000	.16	.01	24	5	0
Team 62	ID	Nationality Code	Cost	ValuationReal	Valuation/minute	Age	Position	Alternative Position
	184	EUR	100000	7.9	4.54	30	1	2
	73	EXT	100000	12.0	9.3	33	1	0
	236	JFL	80000	8.15	4.48	25	1	0
	182	JFL	100000	10.3	6.44	34	2	0
	111	JFL	100000	7.06	4.06	32	3	2
	75	JFL	80000	12.88	9.66	24	3	0
	105	JFL	125000	11.7	7.31	30	3	0
	32	JFL	150000	17.8	12.02	25	4	0
	142	EUR	70000	11.48	7.46	29	4	0
	104	EXT	150000	15.6	10.92	28	4	0
	146	EUR	75000	7.75	4.26	33	5	0
	165	COT	100000	13.0	7.48	34	5	0
Team 63	ID	Nationality Code	Cost	ValuationReal	Valuation/minute	Age	Position	Alternative Position
	167	JFL	60000	5.4	2.84	23	1	0
	73	EXT	100000	12.0	9.3	33	1	0
	236	JFL	80000	8.15	4.48	25	1	0
	182	JFL	100000	10.3	6.44	34	2	0
	216	JFL	10000	.0	.0	24	2	0
	75	JFL	80000	12.88	9.66	24	3	0
	105	JFL	125000	11.7	7.31	30	3	0
	32	JFL	150000	17.8	12.02	25	4	0
	142	EUR	70000	11.48	7.46	29	4	0
	104	EXT	150000	15.6	10.92	28	4	0
	165	COT	100000	13.0	7.48	34	5	0
	146	EUR	75000	7.75	4.26	33	5	0
Team 64	ID	Nationality Code	Cost	ValuationReal	Valuation/minute	Age	Position	Alternative Position
	106	EUR	150000	10.39	6.49	31	2	1
	73	EXT	100000	12.0	9.3	33	1	0
	30	JFL	300000	14.2	9.94	29	1	0
	182	JFL	100000	10.3	6.44	34	2	0
	184	EUR	100000	7.9	4.54	30	1	2
	75	JFL	80000	12.88	9.66	24	3	0
	105	JFL	125000	11.7	7.31	30	3	0
	32	JFL	150000	17.8	12.02	25	4	0
	142	EUR	70000	11.48	7.46	29	4	0
	104	EXT	150000	15.6	10.92	28	4	0
	74	JFL	150000	10.5	7.61	36	5	4
	165	COT	100000	13.0	7.48	34	5	0
Team 65	ID	Nationality Code	Cost	ValuationReal	Valuation/minute	Age	Position	Alternative Position
	286	JFL	10000	.06	.0	20	1	0
	271	JFL	10000	-.04	.0	22	1	0
	197	JFL	10000	.0	.0	21	1	0
	14	JFL	10000	-.03	.0	21	2	0
	86	JFL	10000	.0	.0	21	2	3
	75	JFL	80000	12.88	9.66	24	3	0
	214	JFL	10000	.14	.01	22	3	0
	198	JFL	10000	.0	.0	23	4	0
	142	EUR	70000	11.48	7.46	29	4	0
	147	EUR	60000	7.26	4.36	24	4	0
	256	JFL	15000	.16	.01	24	5	0
	165	COT	100000	13.0	7.48	34	5	0
Team 66	ID	Nationality Code	Cost	ValuationReal	Valuation/minute	Age	Position	Alternative Position
	167	JFL	60000	5.4	2.84	23	1	0
	73	EXT	100000	12.0	9.3	33	1	0
	236	JFL	80000	8.15	4.48	25	1	0
	182	JFL	100000	10.3	6.44	34	2	0
	86	JFL	10000	.0	.0	21	2	3
	75	JFL	80000	12.88	9.66	24	3	0
	214	JFL	10000	.14	.01	22	3	0
	32	JFL	150000	17.8	12.02	25	4	0
	142	EUR	70000	11.48	7.46	29	4	0
	104	EXT	150000	15.6	10.92	28	4	0
	165	COT	100000	13.0	7.48	34	5	0
	256	JFL	15000	.16	.01	24	5	0
Team 67	ID	Nationality Code	Cost	ValuationReal	Valuation/minute	Age	Position	Alternative Position
	286	JFL	10000	.06	.0	20	1	0
	271	JFL	10000	-.04	.0	22	1	0
	197	JFL	10000	.0	.0	21	1	0
	71	JFL	20000	1.36	.37	22	3	2
	86	JFL	10000	.0	.0	21	2	3
	75	JFL	80000	12.88	9.66	24	3	0
	214	JFL	10000	.14	.01	22	3	0
	198	JFL	10000	.0	.0	23	4	0
	142	EUR	70000	11.48	7.46	29	4	0
	147	EUR	60000	7.26	4.36	24	4	0
	165	COT	100000	13.0	7.48	34	5	0
	256	JFL	15000	.16	.01	24	5	0
Team 68	ID	Nationality Code	Cost	ValuationReal	Valuation/minute	Age	Position	Alternative Position
	117	JFL	10000	.03	.0	19	1	0
	161	JFL	10000	-.27	-.03	24	1	0
	73	EXT	100000	12.0	9.3	33	1	0
	71	JFL	20000	1.36	.37	22	3	2
	86	JFL	10000	.0	.0	21	2	3
	75	JFL	80000	12.88	9.66	24	3	0
	214	JFL	10000	.14	.01	22	3	0
	198	JFL	10000	.0	.0	23	4	0
	162	JFL	10000	.0	.0	21	4	0
	257	EUR	15000	.06	.0	21	4	0
	165	COT	100000	13.0	7.48	34	5	0
	256	JFL	15000	.16	.01	24	5	0
Team 69	ID	Nationality Code	Cost	ValuationReal	Valuation/minute	Age	Position	Alternative Position
	236	JFL	80000	8.15	4.48	25	1	0
	143	EXT	75000	8.48	5.3	36	1	0
	73	EXT	100000	12.0	9.3	33	1	0
	285	JFL	10000	.03	.0	27	3	2
	86	JFL	10000	.0	.0	21	2	3
	75	JFL	80000	12.88	9.66	24	3	0
	214	JFL	10000	.14	.01	22	3	0
	198	JFL	10000	.0	.0	23	4	0
	142	EUR	70000	11.48	7.46	29	4	0
	147	EUR	60000	7.26	4.36	24	4	0
	165	COT	100000	13.0	7.48	34	5	0
	256	JFL	15000	.16	.01	24	5	0
Team 70	ID	Nationality Code	Cost	ValuationReal	Valuation/minute	Age	Position	Alternative Position
	106	EUR	150000	10.39	6.49	31	2	1
	73	EXT	100000	12.0	9.3	33	1	0
	30	JFL	300000	14.2	9.94	29	1	0
	182	JFL	100000	10.3	6.44	34	2	0
	60	JFL	250000	11.8	8.56	36	2	3
	75	JFL	80000	12.88	9.66	24	3	0
	105	JFL	125000	11.7	7.31	30	3	0
	32	JFL	150000	17.8	12.02	25	4	0
	142	EUR	70000	11.48	7.46	29	4	0
	104	EXT	150000	15.6	10.92	28	4	0
	146	EUR	75000	7.75	4.26	33	5	0
	165	COT	100000	13.0	7.48	34	5	0
Team 71	ID	Nationality Code	Cost	ValuationReal	Valuation/minute	Age	Position	Alternative Position
	286	JFL	10000	.06	.0	20	1	0
	117	JFL	10000	.03	.0	19	1	0
	197	JFL	10000	.0	.0	21	1	0
	14	JFL	10000	-.03	.0	21	2	0
	86	JFL	10000	.0	.0	21	2	3
	285	JFL	10000	.03	.0	27	3	2
	214	JFL	10000	.14	.01	22	3	0
	198	JFL	10000	.0	.0	23	4	0
	162	JFL	10000	.0	.0	21	4	0
	142	EUR	70000	11.48	7.46	29	4	0
	256	JFL	15000	.16	.01	24	5	0
	269	JFL	60000	2.12	.42	25	5	0
Team 72	ID	Nationality Code	Cost	ValuationReal	Valuation/minute	Age	Position	Alternative Position
	167	JFL	60000	5.4	2.84	23	1	0
	73	EXT	100000	12.0	9.3	33	1	0
	286	JFL	10000	.06	.0	20	1	0
	182	JFL	100000	10.3	6.44	34	2	0
	216	JFL	10000	.0	.0	24	2	0
	75	JFL	80000	12.88	9.66	24	3	0
	234	EUR	100000	9.22	5.76	31	3	0
	32	JFL	150000	17.8	12.02	25	4	0
	142	EUR	70000	11.48	7.46	29	4	0
	104	EXT	150000	15.6	10.92	28	4	0
	165	COT	100000	13.0	7.48	34	5	0
	146	EUR	75000	7.75	4.26	33	5	0
Team 73	ID	Nationality Code	Cost	ValuationReal	Valuation/minute	Age	Position	Alternative Position
	286	JFL	10000	.06	.0	20	1	0
	271	JFL	10000	-.04	.0	22	1	0
	197	JFL	10000	.0	.0	21	1	0
	285	JFL	10000	.03	.0	27	3	2
	86	JFL	10000	.0	.0	21	2	3
	71	JFL	20000	1.36	.37	22	3	2
	214	JFL	10000	.14	.01	22	3	0
	198	JFL	10000	.0	.0	23	4	0
	142	EUR	70000	11.48	7.46	29	4	0
	162	JFL	10000	.0	.0	21	4	0
	256	JFL	15000	.16	.01	24	5	0
	146	EUR	75000	7.75	4.26	33	5	0
Team 74	ID	Nationality Code	Cost	ValuationReal	Valuation/minute	Age	Position	Alternative Position
	271	JFL	10000	-.04	.0	22	1	0
	73	EXT	100000	12.0	9.3	33	1	0
	286	JFL	10000	.06	.0	20	1	0
	285	JFL	10000	.03	.0	27	3	2
	216	JFL	10000	.0	.0	24	2	0
	75	JFL	80000	12.88	9.66	24	3	0
	214	JFL	10000	.14	.01	22	3	0
	32	JFL	150000	17.8	12.02	25	4	0
	142	EUR	70000	11.48	7.46	29	4	0
	104	EXT	150000	15.6	10.92	28	4	0
	146	EUR	75000	7.75	4.26	33	5	0
	165	COT	100000	13.0	7.48	34	5	0
Team 75	ID	Nationality Code	Cost	ValuationReal	Valuation/minute	Age	Position	Alternative Position
	197	JFL	10000	.0	.0	21	1	0
	196	JFL	10000	.04	.0	26	1	0
	73	EXT	100000	12.0	9.3	33	1	0
	71	JFL	20000	1.36	.37	22	3	2
	86	JFL	10000	.0	.0	21	2	3
	75	JFL	80000	12.88	9.66	24	3	0
	214	JFL	10000	.14	.01	22	3	0
	32	JFL	150000	17.8	12.02	25	4	0
	142	EUR	70000	11.48	7.46	29	4	0
	104	EXT	150000	15.6	10.92	28	4	0
	165	COT	100000	13.0	7.48	34	5	0
	256	JFL	15000	.16	.01	24	5	0
Team 76	ID	Nationality Code	Cost	ValuationReal	Valuation/minute	Age	Position	Alternative Position
	286	JFL	10000	.06	.0	20	1	0
	73	EXT	100000	12.0	9.3	33	1	0
	236	JFL	80000	8.15	4.48	25	1	0
	182	JFL	100000	10.3	6.44	34	2	0
	14	JFL	10000	-.03	.0	21	2	0
	75	JFL	80000	12.88	9.66	24	3	0
	71	JFL	20000	1.36	.37	22	3	2
	32	JFL	150000	17.8	12.02	25	4	0
	142	EUR	70000	11.48	7.46	29	4	0
	104	EXT	150000	15.6	10.92	28	4	0
	165	COT	100000	13.0	7.48	34	5	0
	146	EUR	75000	7.75	4.26	33	5	0
Team 77	ID	Nationality Code	Cost	ValuationReal	Valuation/minute	Age	Position	Alternative Position
	167	JFL	60000	5.4	2.84	23	1	0
	73	EXT	100000	12.0	9.3	33	1	0
	236	JFL	80000	8.15	4.48	25	1	0
	182	JFL	100000	10.3	6.44	34	2	0
	216	JFL	10000	.0	.0	24	2	0
	75	JFL	80000	12.88	9.66	24	3	0
	105	JFL	125000	11.7	7.31	30	3	0
	32	JFL	150000	17.8	12.02	25	4	0
	142	EUR	70000	11.48	7.46	29	4	0
	104	EXT	150000	15.6	10.92	28	4	0
	165	COT	100000	13.0	7.48	34	5	0
	146	EUR	75000	7.75	4.26	33	5	0
Team 78	ID	Nationality Code	Cost	ValuationReal	Valuation/minute	Age	Position	Alternative Position
	184	EUR	100000	7.9	4.54	30	1	2
	73	EXT	100000	12.0	9.3	33	1	0
	236	JFL	80000	8.15	4.48	25	1	0
	182	JFL	100000	10.3	6.44	34	2	0
	106	EUR	150000	10.39	6.49	31	2	1
	75	JFL	80000	12.88	9.66	24	3	0
	234	EUR	100000	9.22	5.76	31	3	0
	32	JFL	150000	17.8	12.02	25	4	0
	142	EUR	70000	11.48	7.46	29	4	0
	104	EXT	150000	15.6	10.92	28	4	0
	146	EUR	75000	7.75	4.26	33	5	0
	165	COT	100000	13.0	7.48	34	5	0
Team 79	ID	Nationality Code	Cost	ValuationReal	Valuation/minute	Age	Position	Alternative Position
	271	JFL	10000	-.04	.0	22	1	0
	196	JFL	10000	.04	.0	26	1	0
	73	EXT	100000	12.0	9.3	33	1	0
	14	JFL	10000	-.03	.0	21	2	0
	285	JFL	10000	.03	.0	27	3	2
	75	JFL	80000	12.88	9.66	24	3	0
	214	JFL	10000	.14	.01	22	3	0
	198	JFL	10000	.0	.0	23	4	0
	142	EUR	70000	11.48	7.46	29	4	0
	162	JFL	10000	.0	.0	21	4	0
	165	COT	100000	13.0	7.48	34	5	0
	256	JFL	15000	.16	.01	24	5	0
Team 80	ID	Nationality Code	Cost	ValuationReal	Valuation/minute	Age	Position	Alternative Position
	106	EUR	150000	10.39	6.49	31	2	1
	73	EXT	100000	12.0	9.3	33	1	0
	30	JFL	300000	14.2	9.94	29	1	0
	182	JFL	100000	10.3	6.44	34	2	0
	60	JFL	250000	11.8	8.56	36	2	3
	75	JFL	80000	12.88	9.66	24	3	0
	105	JFL	125000	11.7	7.31	30	3	0
	32	JFL	150000	17.8	12.02	25	4	0
	260	EUR	350000	16.6	9.96	26	4	5
	104	EXT	150000	15.6	10.92	28	4	0
	74	JFL	150000	10.5	7.61	36	5	4
	165	COT	100000	13.0	7.48	34	5	0
Team 81	ID	Nationality Code	Cost	ValuationReal	Valuation/minute	Age	Position	Alternative Position
	197	JFL	10000	.0	.0	21	1	0
	271	JFL	10000	-.04	.0	22	1	0
	73	EXT	100000	12.0	9.3	33	1	0
	14	JFL	10000	-.03	.0	21	2	0
	86	JFL	10000	.0	.0	21	2	3
	75	JFL	80000	12.88	9.66	24	3	0
	214	JFL	10000	.14	.01	22	3	0
	32	JFL	150000	17.8	12.02	25	4	0
	142	EUR	70000	11.48	7.46	29	4	0
	147	EUR	60000	7.26	4.36	24	4	0
	165	COT	100000	13.0	7.48	34	5	0
	256	JFL	15000	.16	.01	24	5	0
Team 82	ID	Nationality Code	Cost	ValuationReal	Valuation/minute	Age	Position	Alternative Position
	286	JFL	10000	.06	.0	20	1	0
	143	EXT	75000	8.48	5.3	36	1	0
	73	EXT	100000	12.0	9.3	33	1	0
	182	JFL	100000	10.3	6.44	34	2	0
	184	EUR	100000	7.9	4.54	30	1	2
	75	JFL	80000	12.88	9.66	24	3	0
	148	EUR	60000	5.58	2.93	23	3	0
	32	JFL	150000	17.8	12.02	25	4	0
	142	EUR	70000	11.48	7.46	29	4	0
	147	EUR	60000	7.26	4.36	24	4	0
	165	COT	100000	13.0	7.48	34	5	0
	256	JFL	15000	.16	.01	24	5	0
Team 83	ID	Nationality Code	Cost	ValuationReal	Valuation/minute	Age	Position	Alternative Position
	286	JFL	10000	.06	.0	20	1	0
	73	EXT	100000	12.0	9.3	33	1	0
	236	JFL	80000	8.15	4.48	25	1	0
	182	JFL	100000	10.3	6.44	34	2	0
	14	JFL	10000	-.03	.0	21	2	0
	75	JFL	80000	12.88	9.66	24	3	0
	214	JFL	10000	.14	.01	22	3	0
	32	JFL	150000	17.8	12.02	25	4	0
	142	EUR	70000	11.48	7.46	29	4	0
	104	EXT	150000	15.6	10.92	28	4	0
	165	COT	100000	13.0	7.48	34	5	0
	146	EUR	75000	7.75	4.26	33	5	0
Team 84	ID	Nationality Code	Cost	ValuationReal	Valuation/minute	Age	Position	Alternative Position
	167	JFL	60000	5.4	2.84	23	1	0
	73	EXT	100000	12.0	9.3	33	1	0
	236	JFL	80000	8.15	4.48	25	1	0
	182	JFL	100000	10.3	6.44	34	2	0
	86	JFL	10000	.0	.0	21	2	3
	75	JFL	80000	12.88	9.66	24	3	0
	105	JFL	125000	11.7	7.31	30	3	0
	32	JFL	150000	17.8	12.02	25	4	0
	142	EUR	70000	11.48	7.46	29	4	0
	104	EXT	150000	15.6	10.92	28	4	0
	165	COT	100000	13.0	7.48	34	5	0
	256	JFL	15000	.16	.01	24	5	0
Team 85	ID	Nationality Code	Cost	ValuationReal	Valuation/minute	Age	Position	Alternative Position
	106	EUR	150000	10.39	6.49	31	2	1
	73	EXT	100000	12.0	9.3	33	1	0
	184	EUR	100000	7.9	4.54	30	1	2
	182	JFL	100000	10.3	6.44	34	2	0
	60	JFL	250000	11.8	8.56	36	2	3
	75	JFL	80000	12.88	9.66	24	3	0
	105	JFL	125000	11.7	7.31	30	3	0
	32	JFL	150000	17.8	12.02	25	4	0
	142	EUR	70000	11.48	7.46	29	4	0
	104	EXT	150000	15.6	10.92	28	4	0
	165	COT	100000	13.0	7.48	34	5	0
	146	EUR	75000	7.75	4.26	33	5	0
Team 86	ID	Nationality Code	Cost	ValuationReal	Valuation/minute	Age	Position	Alternative Position
	167	JFL	60000	5.4	2.84	23	1	0
	73	EXT	100000	12.0	9.3	33	1	0
	236	JFL	80000	8.15	4.48	25	1	0
	182	JFL	100000	10.3	6.44	34	2	0
	216	JFL	10000	.0	.0	24	2	0
	75	JFL	80000	12.88	9.66	24	3	0
	234	EUR	100000	9.22	5.76	31	3	0
	32	JFL	150000	17.8	12.02	25	4	0
	142	EUR	70000	11.48	7.46	29	4	0
	104	EXT	150000	15.6	10.92	28	4	0
	165	COT	100000	13.0	7.48	34	5	0
	146	EUR	75000	7.75	4.26	33	5	0
Team 87	ID	Nationality Code	Cost	ValuationReal	Valuation/minute	Age	Position	Alternative Position
	286	JFL	10000	.06	.0	20	1	0
	73	EXT	100000	12.0	9.3	33	1	0
	236	JFL	80000	8.15	4.48	25	1	0
	182	JFL	100000	10.3	6.44	34	2	0
	14	JFL	10000	-.03	.0	21	2	0
	75	JFL	80000	12.88	9.66	24	3	0
	234	EUR	100000	9.22	5.76	31	3	0
	32	JFL	150000	17.8	12.02	25	4	0
	142	EUR	70000	11.48	7.46	29	4	0
	104	EXT	150000	15.6	10.92	28	4	0
	146	EUR	75000	7.75	4.26	33	5	0
	165	COT	100000	13.0	7.48	34	5	0
Team 88	ID	Nationality Code	Cost	ValuationReal	Valuation/minute	Age	Position	Alternative Position
	286	JFL	10000	.06	.0	20	1	0
	73	EXT	100000	12.0	9.3	33	1	0
	236	JFL	80000	8.15	4.48	25	1	0
	182	JFL	100000	10.3	6.44	34	2	0
	106	EUR	150000	10.39	6.49	31	2	1
	75	JFL	80000	12.88	9.66	24	3	0
	105	JFL	125000	11.7	7.31	30	3	0
	32	JFL	150000	17.8	12.02	25	4	0
	142	EUR	70000	11.48	7.46	29	4	0
	104	EXT	150000	15.6	10.92	28	4	0
	74	JFL	150000	10.5	7.61	36	5	4
	165	COT	100000	13.0	7.48	34	5	0
Team 89	ID	Nationality Code	Cost	ValuationReal	Valuation/minute	Age	Position	Alternative Position
	286	JFL	10000	.06	.0	20	1	0
	271	JFL	10000	-.04	.0	22	1	0
	73	EXT	100000	12.0	9.3	33	1	0
	14	JFL	10000	-.03	.0	21	2	0
	285	JFL	10000	.03	.0	27	3	2
	75	JFL	80000	12.88	9.66	24	3	0
	214	JFL	10000	.14	.01	22	3	0
	198	JFL	10000	.0	.0	23	4	0
	142	EUR	70000	11.48	7.46	29	4	0
	147	EUR	60000	7.26	4.36	24	4	0
	165	COT	100000	13.0	7.48	34	5	0
	256	JFL	15000	.16	.01	24	5	0
Team 90	ID	Nationality Code	Cost	ValuationReal	Valuation/minute	Age	Position	Alternative Position
	197	JFL	10000	.0	.0	21	1	0
	196	JFL	10000	.04	.0	26	1	0
	73	EXT	100000	12.0	9.3	33	1	0
	182	JFL	100000	10.3	6.44	34	2	0
	14	JFL	10000	-.03	.0	21	2	0
	75	JFL	80000	12.88	9.66	24	3	0
	214	JFL	10000	.14	.01	22	3	0
	198	JFL	10000	.0	.0	23	4	0
	142	EUR	70000	11.48	7.46	29	4	0
	162	JFL	10000	.0	.0	21	4	0
	165	COT	100000	13.0	7.48	34	5	0
	256	JFL	15000	.16	.01	24	5	0
Team 91	ID	Nationality Code	Cost	ValuationReal	Valuation/minute	Age	Position	Alternative Position
	167	JFL	60000	5.4	2.84	23	1	0
	73	EXT	100000	12.0	9.3	33	1	0
	236	JFL	80000	8.15	4.48	25	1	0
	182	JFL	100000	10.3	6.44	34	2	0
	216	JFL	10000	.0	.0	24	2	0
	75	JFL	80000	12.88	9.66	24	3	0
	234	EUR	100000	9.22	5.76	31	3	0
	32	JFL	150000	17.8	12.02	25	4	0
	142	EUR	70000	11.48	7.46	29	4	0
	104	EXT	150000	15.6	10.92	28	4	0
	165	COT	100000	13.0	7.48	34	5	0
	256	JFL	15000	.16	.01	24	5	0
Team 92	ID	Nationality Code	Cost	ValuationReal	Valuation/minute	Age	Position	Alternative Position
	286	JFL	10000	.06	.0	20	1	0
	271	JFL	10000	-.04	.0	22	1	0
	197	JFL	10000	.0	.0	21	1	0
	14	JFL	10000	-.03	.0	21	2	0
	86	JFL	10000	.0	.0	21	2	3
	285	JFL	10000	.03	.0	27	3	2
	214	JFL	10000	.14	.01	22	3	0
	198	JFL	10000	.0	.0	23	4	0
	142	EUR	70000	11.48	7.46	29	4	0
	215	COT	10000	.09	.0	21	4	0
	256	JFL	15000	.16	.01	24	5	0
	146	EUR	75000	7.75	4.26	33	5	0
Team 93	ID	Nationality Code	Cost	ValuationReal	Valuation/minute	Age	Position	Alternative Position
	184	EUR	100000	7.9	4.54	30	1	2
	73	EXT	100000	12.0	9.3	33	1	0
	236	JFL	80000	8.15	4.48	25	1	0
	182	JFL	100000	10.3	6.44	34	2	0
	60	JFL	250000	11.8	8.56	36	2	3
	75	JFL	80000	12.88	9.66	24	3	0
	234	EUR	100000	9.22	5.76	31	3	0
	32	JFL	150000	17.8	12.02	25	4	0
	142	EUR	70000	11.48	7.46	29	4	0
	104	EXT	150000	15.6	10.92	28	4	0
	74	JFL	150000	10.5	7.61	36	5	4
	165	COT	100000	13.0	7.48	34	5	0
Team 94	ID	Nationality Code	Cost	ValuationReal	Valuation/minute	Age	Position	Alternative Position
	286	JFL	10000	.06	.0	20	1	0
	143	EXT	75000	8.48	5.3	36	1	0
	73	EXT	100000	12.0	9.3	33	1	0
	14	JFL	10000	-.03	.0	21	2	0
	285	JFL	10000	.03	.0	27	3	2
	75	JFL	80000	12.88	9.66	24	3	0
	214	JFL	10000	.14	.01	22	3	0
	32	JFL	150000	17.8	12.02	25	4	0
	142	EUR	70000	11.48	7.46	29	4	0
	147	EUR	60000	7.26	4.36	24	4	0
	165	COT	100000	13.0	7.48	34	5	0
	146	EUR	75000	7.75	4.26	33	5	0
Team 95	ID	Nationality Code	Cost	ValuationReal	Valuation/minute	Age	Position	Alternative Position
	184	EUR	100000	7.9	4.54	30	1	2
	73	EXT	100000	12.0	9.3	33	1	0
	30	JFL	300000	14.2	9.94	29	1	0
	182	JFL	100000	10.3	6.44	34	2	0
	60	JFL	250000	11.8	8.56	36	2	3
	75	JFL	80000	12.88	9.66	24	3	0
	105	JFL	125000	11.7	7.31	30	3	0
	32	JFL	150000	17.8	12.02	25	4	0
	260	EUR	350000	16.6	9.96	26	4	5
	104	EXT	150000	15.6	10.92	28	4	0
	74	JFL	150000	10.5	7.61	36	5	4
	165	COT	100000	13.0	7.48	34	5	0
Team 96	ID	Nationality Code	Cost	ValuationReal	Valuation/minute	Age	Position	Alternative Position
	197	JFL	10000	.0	.0	21	1	0
	196	JFL	10000	.04	.0	26	1	0
	73	EXT	100000	12.0	9.3	33	1	0
	182	JFL	100000	10.3	6.44	34	2	0
	14	JFL	10000	-.03	.0	21	2	0
	75	JFL	80000	12.88	9.66	24	3	0
	214	JFL	10000	.14	.01	22	3	0
	198	JFL	10000	.0	.0	23	4	0
	142	EUR	70000	11.48	7.46	29	4	0
	162	JFL	10000	.0	.0	21	4	0
	165	COT	100000	13.0	7.48	34	5	0
	256	JFL	15000	.16	.01	24	5	0
Team 97	ID	Nationality Code	Cost	ValuationReal	Valuation/minute	Age	Position	Alternative Position
	167	JFL	60000	5.4	2.84	23	1	0
	73	EXT	100000	12.0	9.3	33	1	0
	236	JFL	80000	8.15	4.48	25	1	0
	182	JFL	100000	10.3	6.44	34	2	0
	216	JFL	10000	.0	.0	24	2	0
	75	JFL	80000	12.88	9.66	24	3	0
	234	EUR	100000	9.22	5.76	31	3	0
	32	JFL	150000	17.8	12.02	25	4	0
	142	EUR	70000	11.48	7.46	29	4	0
	104	EXT	150000	15.6	10.92	28	4	0
	165	COT	100000	13.0	7.48	34	5	0
	146	EUR	75000	7.75	4.26	33	5	0
Team 98	ID	Nationality Code	Cost	ValuationReal	Valuation/minute	Age	Position	Alternative Position
	236	JFL	80000	8.15	4.48	25	1	0
	143	EXT	75000	8.48	5.3	36	1	0
	73	EXT	100000	12.0	9.3	33	1	0
	285	JFL	10000	.03	.0	27	3	2
	86	JFL	10000	.0	.0	21	2	3
	75	JFL	80000	12.88	9.66	24	3	0
	214	JFL	10000	.14	.01	22	3	0
	32	JFL	150000	17.8	12.02	25	4	0
	142	EUR	70000	11.48	7.46	29	4	0
	147	EUR	60000	7.26	4.36	24	4	0
	165	COT	100000	13.0	7.48	34	5	0
256	Maodo Nguirane	15000	.16	.01	24	5	0
Team 99	ID	Nationality Code	Cost	ValuationReal	Valuation/minute	Age	Position	Alternative Position
	286	JFL	10000	.06	.0	20	1	0
	143	EXT	75000	8.48	5.3	36	1	0
	73	EXT	100000	12.0	9.3	33	1	0
	14	JFL	10000	-.03	.0	21	2	0
	285	JFL	10000	.03	.0	27	3	2
	75	JFL	80000	12.88	9.66	24	3	0
	214	JFL	10000	.14	.01	22	3	0
	32	JFL	150000	17.8	12.02	25	4	0
	142	EUR	70000	11.48	7.46	29	4	0
	147	EUR	60000	7.26	4.36	24	4	0
	165	COT	100000	13.0	7.48	34	5	0
	256	JFL	15000	.16	.01	24	5	0

## Sheet: Resumen 5
Team 0	Valuation: .44	Cost: 180000.0
Team 1	Valuation: 108.36	Cost: 2655000.0
Team 2	Valuation: .44	Cost: 180000.0
Team 3	Valuation: 108.36	Cost: 2655000.0
Team 4	Valuation: 107.28	Cost: 2305000.0
Team 5	Valuation: 105.69	Cost: 2005000.0
Team 6	Valuation: 107.28	Cost: 2305000.0
Team 7	Valuation: 103.19	Cost: 1725000.0
Team 8	Valuation: 103.68	Cost: 1935000.0
Team 9	Valuation: 36.0	Cost: 475000.0
Team 10	Valuation: 97.73	Cost: 1505000.0
Team 11	Valuation: 31.07	Cost: 420000.0
Team 12	Valuation: 42.9	Cost: 555000.0
Team 13	Valuation: 17.93	Cost: 315000.0
Team 14	Valuation: 4.28	Cost: 195000.0
Team 15	Valuation: 85.82	Cost: 1190000.0
Team 16	Valuation: 62.04	Cost: 780000.0
Team 17	Valuation: 101.64	Cost: 1700000.0
Team 18	Valuation: 93.71	Cost: 1355000.0
Team 19	Valuation: 83.87	Cost: 1140000.0
Team 20	Valuation: 64.03	Cost: 825000.0
Team 21	Valuation: 67.55	Cost: 865000.0
Team 22	Valuation: 92.16	Cost: 1330000.0
Team 23	Valuation: 33.92	Cost: 435000.0
Team 24	Valuation: 7.5	Cost: 220000.0
Team 25	Valuation: 45.21	Cost: 595000.0
Team 26	Valuation: 17.16	Cost: 290000.0
Team 27	Valuation: 21.4	Cost: 320000.0
Team 28	Valuation: 9.69	Cost: 240000.0
Team 29	Valuation: 66.52	Cost: 850000.0
Team 30	Valuation: 74.85	Cost: 980000.0
Team 31	Valuation: 69.05	Cost: 900000.0
Team 32	Valuation: 21.77	Cost: 330000.0
Team 33	Valuation: 14.96	Cost: 280000.0
Team 34	Valuation: 4.65	Cost: 205000.0
Team 35	Valuation: 24.62	Cost: 345000.0
Team 36	Valuation: 53.22	Cost: 675000.0
Team 37	Valuation: 52.38	Cost: 665000.0
Team 38	Valuation: 79.33	Cost: 1050000.0
Team 39	Valuation: 104.14	Cost: 1980000.0
Team 40	Valuation: 84.27	Cost: 1165000.0
Team 41	Valuation: 96.24	Cost: 1500000.0
Team 42	Valuation: 44.84	Cost: 575000.0
Team 43	Valuation: 38.28	Cost: 485000.0
Team 44	Valuation: 73.53	Cost: 965000.0
Team 45	Valuation: 101.18	Cost: 1655000.0
Team 46	Valuation: 95.78	Cost: 1455000.0
Team 47	Valuation: 91.28	Cost: 1305000.0
Team 48	Valuation: 99.38	Cost: 1625000.0
Team 49	Valuation: 47.83	Cost: 610000.0
Team 50	Valuation: 55.6	Cost: 690000.0
Team 51	Valuation: 90.36	Cost: 1280000.0
Team 52	Valuation: 87.22	Cost: 1215000.0
Team 53	Valuation: 41.0	Cost: 535000.0
Team 54	Valuation: 50.67	Cost: 635000.0
Team 55	Valuation: 93.92	Cost: 1405000.0
Team 56	Valuation: 13.94	Cost: 265000.0
Team 57	Valuation: 58.52	Cost: 740000.0
Team 58	Valuation: 99.17	Cost: 1575000.0
Team 59	Valuation: 64.4	Cost: 835000.0
Team 60	Valuation: 24.99	Cost: 355000.0
Team 61	Valuation: 26.46	Cost: 380000.0
Team 62	Valuation: 87.93	Cost: 1230000.0
Team 63	Valuation: 82.17	Cost: 1100000.0
Team 64	Valuation: 99.17	Cost: 1575000.0
Team 65	Valuation: 28.98	Cost: 395000.0
Team 66	Valuation: 70.62	Cost: 925000.0
Team 67	Valuation: 29.35	Cost: 405000.0
Team 68	Valuation: 26.8	Cost: 390000.0
Team 69	Valuation: 48.06	Cost: 620000.0
Team 70	Valuation: 99.84	Cost: 1650000.0
Team 71	Valuation: 7.9	Cost: 235000.0
Team 72	Valuation: 76.14	Cost: 1005000.0
Team 73	Valuation: 12.11	Cost: 260000.0
Team 74	Valuation: 61.11	Cost: 775000.0
Team 75	Valuation: 57.23	Cost: 725000.0
Team 76	Valuation: 72.39	Cost: 945000.0
Team 77	Valuation: 82.17	Cost: 1100000.0
Team 78	Valuation: 88.81	Cost: 1255000.0
Team 79	Valuation: 33.92	Cost: 435000.0
Team 80	Valuation: 105.69	Cost: 2005000.0
Team 81	Valuation: 50.3	Cost: 625000.0
Team 82	Valuation: 69.5	Cost: 920000.0
Team 83	Valuation: 72.03	Cost: 935000.0
Team 84	Valuation: 77.92	Cost: 1040000.0
Team 85	Valuation: 94.44	Cost: 1450000.0
Team 86	Valuation: 80.62	Cost: 1075000.0
Team 87	Valuation: 77.78	Cost: 1025000.0
Team 88	Valuation: 89.17	Cost: 1265000.0
Team 89	Valuation: 38.28	Cost: 485000.0
Team 90	Valuation: 40.36	Cost: 525000.0
Team 91	Valuation: 76.37	Cost: 1015000.0
Team 92	Valuation: 11.74	Cost: 250000.0
Team 93	Valuation: 94.23	Cost: 1430000.0
Team 94	Valuation: 59.85	Cost: 750000.0
Team 95	Valuation: 103.74	Cost: 1955000.0
Team 96	Valuation: 40.36	Cost: 525000.0
Team 97	Valuation: 80.62	Cost: 1075000.0
Team 98	Valuation: 60.08	Cost: 760000.0
Team 99	Valuation: 55.6	Cost: 690000.0
